# Supplementary material for: The mediating roles of personal mastery and health-promoting behaviors in the relationship between self-regulatory fatigue and quality of life among patients with type 2 diabetes mellitus
Source: PLoS One. 2026 May 15;21(5):e0349561. doi: 10.1371/journal.pone.0349561 (PMC13178987; doi:10.1371/journal.pone.0349561)
Supplement: S2 File — (XLSX) [file pone.0349561.s002.xlsx]

## Sheet: Sheet1
A1	A2	A3	A4	A5	A6	A7	TOTAL A	D1	D2	D3	D4	D5	D6	D7	D8	D9	TOTAL D	C1	C2	C3	C4	C5	C6	C7	C8	C9	C10	C11	C12	C13	C14	S1	S2	S3	S4	S5	S6	S7	S8	S9	S10	S11	S12	S13	S14	S15	S16	S17	S18
0	0	3	1	3	1	2	10	3	2	0	2	1	3	0	3	3	17	3	3	1	4	5	2	4	3	2	5	4	1	2	1	2	3	3	3	1	3	3	4	5	4	1	1	3	4	3	3	1	3
1	3	3	0	2	2	3	14	1	0	2	2	2	0	0	2	2	11	3	1	2	3	5	1	1	1	3	3	1	1	4	4	4	1	3	5	1	1	1	3	3	1	4	3	2	5	2	3	4	1
0	0	3	0	1	2	1	7	0	1	2	1	0	0	2	1	0	7	1	2	3	5	4	5	2	4	3	5	4	1	3	4	5	3	1	4	2	1	1	1	4	1	4	3	2	1	2	2	3	1
1	3	1	2	1	0	2	10	2	2	1	3	2	3	2	0	3	18	3	1	5	3	2	4	5	1	3	3	2	4	5	4	3	1	4	4	1	5	3	3	1	3	1	4	4	1	5	3	3	1
2	1	0	2	1	0	0	6	3	1	1	1	3	0	1	0	2	12	3	1	4	5	1	4	5	2	3	4	1	1	4	1	3	3	5	1	4	1	3	3	3	5	5	1	3	3	2	4	5	3
0	0	2	0	1	2	0	5	0	0	2	3	0	1	2	1	0	9	4	5	2	2	5	1	4	2	5	3	3	1	4	4	2	1	1	3	5	3	1	2	3	1	3	3	3	1	3	5	5	3
1	2	0	0	1	2	1	7	0	0	3	3	1	0	3	1	1	12	4	3	1	5	1	4	2	3	1	4	2	5	2	2	2	2	3	1	3	3	1	3	4	4	2	5	3	3	4	1	5	1
0	0	3	1	2	3	1	10	3	0	2	2	0	0	0	3	0	10	4	3	3	1	1	5	2	1	4	1	3	2	5	1	4	3	5	1	1	5	4	2	5	3	3	3	2	4	2	4	5	2
0	0	2	1	2	0	2	7	1	0	2	0	1	1	1	3	2	11	4	1	1	4	3	2	3	3	1	3	1	2	4	2	2	3	2	4	1	5	4	1	4	5	1	3	2	5	1	3	2	5
2	0	3	1	3	0	2	11	1	2	0	0	3	0	1	2	3	12	4	1	1	4	3	2	3	2	3	3	2	3	4	2	4	3	5	4	2	1	3	4	3	1	4	2	1	5	1	1	4	4
0	2	1	3	0	0	3	9	0	0	2	1	0	1	1	0	2	7	4	2	4	2	4	3	1	2	3	2	4	2	1	2	4	3	2	4	3	5	2	1	3	2	5	4	2	5	1	1	5	2
1	1	1	1	1	1	1	7	1	3	0	1	1	3	2	1	1	13	4	2	1	1	1	4	4	3	4	4	4	4	4	2	2	2	4	4	2	4	4	4	4	4	4	4	2	4	2	2	2	4
0	3	2	1	0	3	1	10	1	1	0	2	3	0	3	3	3	16	2	4	2	5	4	4	3	4	2	1	4	2	1	4	1	3	5	5	1	1	5	3	1	1	4	1	1	3	3	1	1	4
3	1	3	1	2	1	1	12	3	2	0	0	1	0	2	0	1	9	1	3	2	4	5	3	3	1	5	3	1	2	4	4	4	2	3	5	3	1	1	3	3	3	1	4	2	5	3	1	1	3
0	3	1	3	1	0	3	11	1	2	0	0	2	1	2	0	3	11	3	3	1	1	4	1	4	2	3	4	2	1	4	2	1	3	5	5	1	1	4	5	1	1	2	5	3	1	4	2	5	4
0	2	2	3	0	0	1	8	1	3	1	1	0	2	1	3	2	14	4	2	4	1	3	3	3	1	4	2	3	3	2	1	4	4	4	3	4	5	3	4	2	4	4	3	1	1	2	4	5	4
0	2	0	2	1	2	0	7	1	0	1	0	1	0	1	0	1	5	1	3	2	3	5	4	1	3	5	4	4	2	2	4	4	1	2	5	3	1	4	1	4	1	1	1	3	1	1	2	2	4
1	1	0	1	0	0	1	4	1	0	0	0	0	1	0	0	1	3	2	1	2	2	4	4	3	3	4	3	3	4	4	4	2	1	1	2	3	3	3	3	3	3	3	3	3	3	3	3	5	5
3	2	0	2	1	2	1	11	2	3	1	1	0	2	1	3	3	16	3	2	2	3	4	3	5	2	2	3	4	2	3	2	4	3	3	3	3	1	5	3	4	3	2	3	2	4	3	1	5	4
2	0	1	0	2	1	3	9	1	2	2	0	0	1	1	2	3	12	4	3	1	1	3	2	4	3	2	4	2	4	1	4	3	3	2	3	2	2	3	3	4	3	3	2	5	5	2	3	1	2
2	0	2	1	2	1	0	8	3	0	1	0	3	1	3	3	3	17	2	3	1	1	4	2	5	1	4	1	5	1	4	3	2	3	1	4	1	5	4	2	2	1	4	3	1	1	2	1	3	3
3	0	2	0	2	0	3	10	3	2	0	0	2	1	3	1	1	13	2	3	1	2	3	3	2	4	1	2	3	2	2	4	2	5	1	2	1	2	4	3	1	2	3	3	1	1	3	3	3	2
2	0	3	3	0	0	1	9	2	0	1	1	0	1	0	2	3	10	2	1	4	3	3	4	5	3	1	1	4	2	3	5	2	4	1	4	5	3	1	2	5	2	1	2	4	5	1	4	3	3
3	0	0	1	2	0	1	7	0	0	2	0	2	0	0	2	1	7	3	2	2	4	3	1	1	4	5	2	4	5	1	2	2	1	1	5	3	1	3	2	3	1	4	3	5	1	3	2	3	3
1	1	1	0	3	1	2	9	1	2	0	2	1	2	2	1	3	14	4	1	3	4	4	5	1	3	3	1	3	3	3	2	2	4	1	3	2	5	1	1	4	3	1	2	3	2	3	2	1	2
1	2	1	0	3	1	1	9	1	0	1	2	0	1	2	1	0	8	2	5	1	1	3	2	4	3	2	3	1	3	2	1	2	3	2	1	2	2	3	2	1	4	5	4	1	3	2	5	5	3
1	3	1	3	2	3	2	15	3	1	2	0	0	3	2	2	1	14	4	3	3	3	3	1	4	1	4	3	2	5	4	1	4	3	5	3	1	3	5	3	3	3	2	1	3	4	1	5	4	2
2	3	1	3	1	0	3	13	2	1	0	2	1	3	0	3	1	13	5	4	4	2	5	3	1	1	3	2	1	3	3	2	3	3	3	3	4	3	3	3	3	3	3	3	1	1	1	1	3	3
1	2	1	2	0	2	1	9	3	1	2	0	2	3	0	2	3	16	2	1	5	3	3	3	1	3	3	3	1	1	1	4	4	5	1	1	1	3	4	1	3	3	5	1	1	3	3	3	3	1
1	2	2	1	0	3	1	10	1	2	3	1	3	2	1	2	2	17	4	3	2	1	3	3	4	1	4	2	3	1	1	4	4	3	2	1	2	3	2	4	3	5	2	2	2	5	2	1	5	2
0	0	3	1	1	1	2	8	1	2	2	1	3	0	0	3	0	12	4	2	3	2	5	5	4	3	3	2	1	2	4	1	2	5	1	4	1	2	3	2	4	3	4	1	1	3	2	1	5	3
3	1	2	0	1	3	2	12	3	2	0	1	2	1	0	1	1	11	2	3	1	2	5	3	4	2	5	2	3	4	1	3	4	2	1	3	3	2	5	1	4	3	4	1	3	2	2	2	3	3
0	0	2	1	3	2	0	8	3	2	1	3	1	3	2	1	2	18	4	1	3	4	2	3	3	1	3	3	1	1	5	2	4	1	1	3	1	1	1	3	2	3	3	2	3	1	5	1	3	3
1	2	2	0	0	2	0	7	0	0	2	0	0	1	2	0	1	6	3	4	1	5	4	2	5	3	2	4	5	4	4	2	4	2	4	3	2	1	4	5	1	2	3	3	1	2	4	1	4	2
1	2	2	1	0	3	1	10	1	0	3	2	1	1	0	0	3	11	3	2	3	4	1	2	5	4	1	4	1	4	2	5	3	2	4	1	2	5	3	1	4	2	3	5	1	3	2	4	5	3
1	1	2	1	0	1	2	8	0	2	0	2	0	1	2	2	3	12	3	1	2	5	3	3	1	5	1	4	3	1	5	2	2	3	3	1	1	1	3	1	4	3	5	1	2	3	1	1	3	5
2	1	3	0	1	3	2	12	1	2	3	0	3	1	2	3	0	15	4	3	5	2	3	4	4	5	3	2	1	4	3	2	2	3	3	3	1	3	3	4	2	5	3	1	3	3	5	3	4	3
0	2	1	3	1	3	2	12	2	1	2	3	1	0	2	1	3	15	3	1	1	3	5	2	4	1	2	3	3	1	5	4	3	3	1	4	3	1	4	1	5	2	1	5	3	2	3	1	4	2
0	3	1	2	2	1	0	9	1	3	0	0	3	2	1	0	3	13	5	3	2	4	3	3	2	1	4	1	2	3	4	1	2	4	5	4	1	1	5	1	4	1	1	3	5	4	2	1	3	2
0	3	2	0	0	3	1	9	1	2	3	1	1	3	2	0	3	16	4	2	1	1	3	1	1	4	3	5	3	2	3	1	4	2	1	3	3	2	3	3	2	4	5	1	2	3	4	4	3	4
3	1	2	0	3	1	1	11	1	3	1	3	2	1	2	1	2	16	4	1	3	1	1	2	4	4	1	3	1	4	2	3	2	3	1	1	1	3	4	2	1	3	2	1	1	2	3	4	3	1
0	0	2	0	1	3	2	8	1	2	0	2	2	1	0	1	3	12	4	3	1	1	1	4	2	3	2	1	2	3	4	2	1	1	1	1	1	2	4	3	1	3	2	3	1	4	1	2	3	1
2	1	0	2	0	1	0	6	0	2	3	1	0	2	1	0	1	10	1	5	2	1	4	3	5	3	2	3	3	4	5	4	3	2	5	1	4	5	4	4	1	1	5	2	2	2	1	5	4	4
3	2	0	0	2	1	0	8	1	2	1	3	0	0	2	0	1	10	4	3	2	5	4	4	2	1	1	5	4	3	2	1	2	3	2	3	1	5	3	5	4	3	2	1	3	2	3	1	3	4
1	1	2	3	1	2	1	11	1	0	1	1	2	2	0	1	1	9	2	3	2	3	4	3	3	4	2	5	4	3	4	2	2	3	2	5	4	3	4	1	4	1	5	2	3	4	1	2	3	4
3	1	2	3	1	0	1	11	3	2	1	0	3	3	1	2	1	16	4	5	2	1	1	3	4	1	1	5	4	3	3	4	4	3	2	5	2	2	3	1	4	3	4	1	2	5	4	1	4	4
1	2	0	2	0	0	2	7	1	1	2	0	1	0	1	2	1	9	4	3	2	1	3	4	3	2	1	4	2	4	2	1	2	3	2	1	1	3	4	2	5	3	1	2	2	5	4	1	4	4
2	0	3	1	3	2	1	12	1	2	3	3	0	1	1	3	1	15	4	1	1	2	3	4	3	1	2	3	1	1	4	3	4	1	2	2	2	1	3	2	5	1	5	3	2	1	3	2	1	3
1	2	2	0	0	0	1	6	1	2	2	0	3	0	1	1	3	13	4	1	1	2	3	4	1	1	2	3	1	2	2	1	2	4	3	4	2	1	4	3	4	3	1	3	2	5	1	4	2	3
0	3	1	2	1	3	1	11	1	0	3	2	1	1	2	1	3	14	3	1	2	4	1	3	4	2	1	4	2	3	2	1	1	4	2	1	1	1	1	2	1	1	3	1	1	5	2	1	2	3
3	1	0	1	2	2	3	12	1	0	3	2	1	0	1	1	3	12	3	2	1	1	1	3	2	3	2	1	3	4	2	2	2	3	1	5	3	2	4	2	1	4	4	3	2	5	1	2	3	5
2	1	3	2	1	3	1	13	0	2	0	2	1	0	0	1	2	8	2	3	2	3	3	5	2	4	5	3	2	2	5	4	2	1	1	5	4	1	3	2	3	2	3	3	2	5	1	2	4	5
2	0	0	1	2	1	2	8	1	2	0	1	0	1	1	2	2	10	2	3	3	5	3	4	3	5	2	2	4	5	1	4	4	3	2	3	2	4	3	2	1	1	2	1	2	1	1	1	1	2
0	2	1	3	2	3	0	11	1	2	0	1	3	2	0	1	2	12	5	1	2	2	4	3	3	4	4	4	5	2	3	4	4	5	1	1	4	5	3	1	3	1	5	4	1	3	4	5	3	4
0	0	0	2	0	0	0	2	0	1	0	2	1	2	1	2	2	11	3	5	3	1	4	1	4	1	3	5	4	4	5	2	1	4	1	5	2	3	4	1	1	3	2	1	4	1	1	3	5	1
2	0	3	0	2	0	1	8	0	0	2	3	0	2	0	0	1	8	5	2	4	3	4	4	5	2	3	4	3	1	5	2	3	1	4	2	4	1	4	2	1	2	1	3	2	4	1	2	4	1
0	0	0	0	0	0	0	0	0	0	0	0	0	0	0	0	0	0	1	1	4	4	5	5	5	5	5	5	5	5	5	5	5	5	3	5	5	5	5	5	5	5	5	5	3	5	5	5	5	5
2	1	2	1	2	1	3	12	2	2	2	3	3	0	1	1	2	16	2	5	1	2	3	4	1	2	4	1	2	1	4	1	2	1	1	5	2	3	3	3	2	3	4	3	3	1	4	2	3	2
0	1	3	3	0	1	0	8	3	1	2	3	1	2	0	3	0	15	4	5	2	4	2	3	4	5	2	4	4	3	5	4	3	1	3	4	2	5	4	1	4	4	2	4	2	4	3	1	2	1
1	0	0	0	3	1	2	7	3	0	2	1	3	0	0	1	2	12	2	1	1	3	4	3	2	4	3	2	4	3	2	1	2	1	3	3	4	1	4	5	4	1	4	5	2	4	2	1	2	2
2	3	1	3	1	0	1	11	3	2	2	0	1	0	1	3	3	15	4	2	4	3	4	2	2	3	2	3	4	3	2	4	2	3	1	2	2	1	4	5	3	1	2	1	2	4	3	1	4	1
1	2	1	2	0	1	1	8	2	3	1	1	3	1	2	1	3	17	2	3	1	1	3	2	4	1	4	3	2	4	1	2	2	3	5	4	1	1	2	5	3	2	1	5	1	2	2	2	3	4
3	0	1	2	2	1	3	12	1	3	2	0	2	1	2	1	3	15	2	3	2	1	3	1	4	1	2	4	3	2	1	1	2	4	1	5	1	4	1	1	4	1	5	3	2	1	2	1	1	1
1	3	0	1	3	2	1	11	1	2	2	0	2	2	1	2	3	15	2	1	1	2	4	3	1	4	3	1	4	4	2	2	2	1	2	1	1	1	3	1	2	4	3	1	3	1	1	2	1	1
0	1	2	1	0	2	1	7	0	1	2	3	0	0	2	1	0	9	3	4	5	2	5	3	3	2	4	5	4	3	1	2	3	2	1	3	1	1	3	2	4	1	2	4	2	3	2	1	4	3
2	0	1	0	3	3	2	11	1	0	2	3	1	2	0	1	0	10	1	4	3	3	4	5	2	5	3	4	2	4	5	2	4	5	2	4	3	4	4	3	5	2	3	5	2	3	4	5	1	1
1	2	0	1	2	1	3	10	0	1	1	2	1	0	2	0	0	7	2	4	5	4	5	3	3	4	2	3	5	4	2	4	2	3	5	1	4	4	5	3	1	1	1	2	1	3	5	1	3	1
0	1	2	1	2	0	2	8	1	2	3	0	1	0	0	1	2	10	1	4	2	5	3	4	5	4	2	5	4	2	3	4	4	3	2	1	5	4	4	2	4	2	4	1	2	4	3	5	2	1
0	1	3	1	2	3	1	11	2	1	3	1	2	3	0	1	3	16	2	3	3	4	2	4	5	2	4	1	2	4	3	5	2	5	4	3	3	1	1	3	5	1	1	3	3	3	1	5	4	1
1	0	1	2	3	1	2	10	0	1	0	0	0	3	2	2	1	9	5	1	2	1	2	3	2	2	3	1	2	4	2	2	2	3	3	3	3	2	3	4	3	1	5	2	4	5	1	3	3	3
1	1	2	3	0	2	1	10	0	0	2	0	0	0	2	1	0	5	2	3	4	1	1	3	2	1	4	2	3	1	4	2	4	5	2	3	3	1	2	2	4	1	2	4	2	3	4	1	2	4
0	1	0	0	2	0	2	5	0	0	2	1	2	0	1	0	0	6	2	5	4	3	2	4	3	5	4	3	2	5	4	3	4	1	2	5	3	1	1	3	5	1	4	1	5	4	1	2	3	1
2	0	1	2	1	2	0	8	0	1	2	2	1	2	1	0	2	11	3	3	2	5	3	1	4	5	1	3	3	4	5	2	4	1	2	5	4	1	4	5	1	2	4	1	2	4	5	1	3	2
1	3	2	3	1	2	1	13	1	2	0	0	2	1	0	1	2	9	1	5	3	1	3	4	4	1	5	4	3	3	4	5	4	1	3	5	1	1	5	3	2	1	3	2	4	5	2	2	3	5
1	2	1	2	1	2	3	12	1	2	0	1	2	1	0	0	3	10	3	2	4	1	5	2	5	3	5	2	3	4	2	3	4	1	2	5	3	4	4	1	5	3	4	3	2	5	4	4	4	1
1	1	2	1	2	1	1	9	0	3	0	3	2	1	0	3	2	14	2	5	4	1	4	4	5	2	5	2	5	4	1	4	2	1	4	3	2	1	4	1	2	2	3	4	4	1	1	4	1	3
1	1	3	2	1	2	3	13	1	2	3	0	1	2	1	3	1	14	2	3	4	5	2	3	4	3	2	5	2	3	2	1	2	3	1	5	2	3	4	2	5	2	3	1	4	5	1	2	5	4
2	0	1	1	2	3	1	10	1	0	3	2	2	2	0	0	2	12	2	1	4	1	2	3	2	1	2	5	2	1	1	3	2	3	2	3	1	3	3	1	4	2	3	2	3	2	1	4	1	5
1	3	1	0	1	0	3	9	0	2	1	2	3	0	1	2	1	12	2	3	2	3	4	1	2	5	2	3	2	4	1	2	4	1	1	3	1	2	5	2	4	1	2	4	2	5	1	1	2	2
0	1	3	2	0	3	1	10	3	2	0	3	1	0	1	1	3	14	2	3	1	2	2	3	4	2	3	1	4	2	4	1	2	3	2	3	2	1	1	2	3	1	1	4	1	1	4	3	5	4
1	2	2	1	3	1	2	12	1	2	1	0	3	1	2	3	1	14	4	4	3	2	3	1	4	2	3	2	1	1	4	2	2	3	1	3	4	5	1	4	2	3	4	1	1	4	5	2	4	1
3	2	3	3	1	2	1	15	3	2	2	0	2	0	1	1	2	13	4	5	2	1	4	4	3	2	3	2	4	2	3	4	1	5	2	1	3	3	3	4	2	5	3	4	2	3	3	2	3	4
3	1	2	3	2	0	1	12	3	1	1	0	2	1	3	0	3	14	5	4	1	2	3	3	2	1	2	3	2	3	1	4	1	2	1	4	1	2	3	1	1	1	3	1	2	1	1	1	1	2
1	3	1	0	1	2	3	11	3	2	1	0	3	1	0	1	3	14	2	3	4	2	4	2	5	1	3	4	2	5	4	1	2	3	3	1	2	4	3	5	2	1	4	2	3	4	5	2	2	3
3	2	0	0	2	1	1	9	1	1	2	2	0	1	3	1	3	14	3	2	2	2	4	1	2	4	3	1	3	2	1	1	4	1	2	3	2	3	3	2	3	1	3	4	2	1	2	2	2	3
3	1	1	2	1	1	3	12	1	0	2	2	3	1	1	0	3	13	2	2	1	3	3	1	4	1	1	2	3	4	1	4	1	2	1	3	1	1	3	2	3	3	1	4	1	4	2	3	1	4
2	0	3	1	3	0	1	10	1	3	2	3	1	0	3	1	2	16	4	2	1	3	3	4	1	1	3	3	1	1	3	2	3	3	1	4	4	1	4	5	3	2	1	4	2	4	3	1	5	4
2	0	1	3	2	1	0	9	2	0	0	0	2	1	0	2	1	8	3	1	1	1	5	4	3	1	4	2	4	1	4	2	4	3	5	4	2	1	5	3	4	2	4	3	3	3	1	2	5	1
2	1	3	0	1	2	0	9	2	1	0	2	1	0	0	2	1	9	1	2	2	5	3	4	5	4	3	5	2	4	3	4	2	1	5	2	4	1	2	5	5	3	1	2	2	4	3	2	4	1
2	1	0	1	2	0	2	8	0	1	2	1	3	0	1	2	1	11	1	2	3	5	3	1	2	3	3	5	4	2	3	3	4	2	5	2	1	4	5	1	4	1	4	5	3	4	1	2	5	4
1	2	0	0	1	3	1	8	0	0	3	0	0	3	3	2	1	12	1	1	3	1	3	1	2	2	4	4	3	1	2	4	1	3	3	1	3	2	3	2	2	3	4	2	3	4	1	4	5	4
0	1	3	1	1	1	0	7	0	0	1	1	1	0	2	3	1	9	1	5	1	1	4	2	5	2	3	1	2	4	1	2	3	2	4	3	3	5	4	3	3	4	1	2	4	4	3	5	4	2
3	0	0	0	2	1	3	9	1	2	1	1	0	1	2	0	1	9	4	5	1	2	3	2	5	4	3	2	4	5	2	4	4	4	5	3	3	3	4	3	1	1	3	1	1	3	3	2	3	3
1	3	2	1	3	1	2	13	1	2	2	0	0	3	1	0	3	12	4	1	3	2	4	1	4	3	2	4	3	2	3	1	2	5	1	4	2	3	3	2	4	3	4	1	2	4	3	3	3	3
1	2	3	0	1	3	2	12	1	2	2	1	2	3	1	2	3	17	4	5	2	2	3	1	1	3	2	4	1	3	2	2	2	1	2	2	4	3	4	5	3	4	1	1	4	4	2	2	5	3
1	1	2	2	0	1	2	9	1	0	3	0	2	0	1	1	0	8	3	2	4	5	3	2	5	3	4	5	3	4	4	2	4	3	2	3	3	2	3	1	1	2	4	3	3	3	1	1	3	3
1	1	1	1	2	3	1	10	0	1	0	3	3	2	1	1	1	12	4	5	3	2	4	2	3	2	2	2	2	3	2	2	2	2	1	1	1	2	2	1	2	2	4	3	2	2	2	1	1	4
1	1	1	1	1	1	1	7	1	0	0	1	0	1	2	1	3	9	2	1	3	3	3	2	4	4	4	3	2	4	3	2	2	1	2	3	1	3	4	1	3	2	1	2	1	3	2	1	4	1
3	3	3	0	0	1	3	13	1	1	1	1	0	1	3	1	3	12	2	4	2	2	4	2	2	4	4	2	4	4	4	4	2	4	2	4	2	2	4	2	4	2	4	2	1	4	2	2	4	3
1	1	2	1	2	3	1	11	1	2	1	3	1	2	3	0	3	16	3	4	3	2	5	1	4	3	2	5	3	2	4	2	2	4	3	4	3	2	5	2	3	2	1	2	1	5	2	3	3	4
0	3	1	2	1	3	0	10	1	0	2	1	1	0	3	1	0	9	2	5	1	4	4	3	2	3	2	1	4	2	4	3	2	3	2	3	2	2	5	1	4	1	4	2	1	4	2	2	3	3
1	0	1	1	2	1	3	9	1	0	2	2	1	1	0	0	2	9	1	4	3	1	3	2	4	2	1	4	3	1	2	3	1	1	3	2	1	2	2	1	4	2	3	2	1	4	2	1	2	3
1	2	3	0	0	2	1	9	1	0	0	2	1	0	0	0	1	5	1	4	5	4	3	4	2	5	4	2	3	4	3	5	4	1	1	5	1	2	5	2	3	2	1	2	4	1	2	5	2	1
0	2	3	3	1	2	0	11	1	2	3	0	1	0	2	1	0	10	3	2	4	3	4	5	4	3	4	2	5	3	4	5	3	2	1	4	5	2	3	3	1	2	3	3	1	2	4	3	1	2
1	3	1	0	2	0	1	8	0	1	1	2	0	2	0	0	2	8	2	4	3	4	1	4	5	3	2	5	4	3	2	5	2	4	1	1	5	4	3	4	4	2	1	5	4	4	3	1	1	3
1	1	2	3	0	1	1	9	1	2	3	0	3	1	2	3	0	15	2	3	2	5	4	1	4	5	2	5	2	3	2	2	2	3	3	1	3	1	5	2	1	2	5	2	3	2	3	1	3	3
1	1	3	1	2	1	3	12	1	2	0	0	2	1	2	0	2	10	2	4	3	1	1	3	3	1	4	1	2	3	4	4	3	1	5	3	5	2	4	3	1	3	4	3	5	1	4	1	5	1
0	2	1	2	0	1	2	8	0	1	2	2	0	2	1	0	1	9	5	4	3	2	5	3	4	2	3	2	4	3	2	3	4	1	2	5	2	1	3	2	4	1	4	2	1	3	2	1	3	3
1	2	1	0	2	1	1	8	2	0	2	2	1	0	0	3	3	13	2	4	3	2	5	2	3	3	2	3	3	2	3	1	4	1	2	5	2	3	1	3	2	4	3	1	1	5	1	4	3	4
2	1	3	0	2	1	0	9	1	0	1	1	2	1	3	0	1	10	2	3	4	1	3	4	2	3	2	4	2	5	1	2	2	4	3	4	2	2	4	1	3	2	4	4	1	3	2	1	4	2
2	0	1	2	0	1	0	6	0	2	0	3	0	1	2	0	1	9	4	5	4	3	4	5	4	3	3	4	5	3	4	5	1	4	3	5	4	3	5	4	3	4	5	2	3	5	4	3	4	2
1	2	2	1	2	1	3	12	2	1	2	1	3	2	1	3	2	17	2	3	2	3	4	2	1	3	2	4	2	3	1	2	1	3	2	4	2	2	3	1	2	1	2	2	3	1	2	3	3	1
0	2	2	1	2	3	0	10	1	2	3	1	1	0	2	3	1	14	2	3	2	4	3	1	4	1	5	1	4	2	3	4	2	3	1	2	4	1	2	5	1	2	2	5	1	3	2	1	4	5
0	3	2	3	1	3	3	15	3	0	1	2	0	1	1	3	3	14	4	1	1	3	3	4	3	4	5	3	3	2	4	4	3	1	2	5	4	4	2	1	3	2	4	4	4	2	3	4	5	1
1	2	1	1	2	0	3	10	3	0	1	2	2	0	0	1	3	12	2	1	3	3	1	3	4	1	3	4	2	1	4	2	2	3	5	4	1	2	5	2	3	3	3	2	3	3	3	1	3	3
2	1	1	1	2	0	1	8	0	1	2	0	0	1	2	0	2	8	1	1	1	5	4	3	3	5	4	5	3	4	5	4	5	2	2	3	2	1	4	1	2	3	1	1	4	3	2	1	3	1
0	0	0	0	0	0	0	0	0	0	0	0	0	0	0	0	2	2	2	2	2	2	2	2	2	2	2	1	2	2	2	2	2	2	2	2	2	2	3	2	4	4	5	2	1	4	3	2	4	3
1	1	1	1	1	1	1	7	1	1	1	1	1	1	1	1	1	9	2	2	2	2	2	1	2	1	2	2	2	2	2	2	4	3	2	4	4	4	4	4	4	4	4	4	2	4	2	4	4	4
1	2	1	0	1	1	3	9	1	0	2	2	0	1	2	1	3	12	2	3	1	3	3	2	4	4	3	2	5	2	3	4	4	2	1	2	1	2	4	4	2	2	1	3	2	4	2	4	2	3
3	2	0	1	3	1	1	11	2	0	1	0	0	0	0	1	3	7	1	1	1	1	3	3	4	3	2	3	2	3	2	4	1	2	1	2	1	2	1	2	1	2	1	2	1	1	2	1	1	1
0	0	0	0	1	1	1	3	1	1	0	1	1	1	1	0	1	7	2	2	2	2	2	1	2	2	2	2	2	1	2	2	2	1	2	1	2	2	4	2	2	2	2	2	2	1	2	2	4	4
3	0	3	2	1	2	1	12	1	0	2	0	2	1	3	0	2	11	2	3	4	1	5	2	1	1	1	4	1	1	4	5	5	2	4	1	3	2	1	3	4	1	3	2	4	3	2	4	1	4
1	1	3	0	0	3	3	11	1	1	1	1	1	0	0	1	3	9	2	2	2	2	2	1	1	1	1	2	1	2	1	2	2	2	2	1	2	1	1	2	4	2	4	2	1	4	2	2	3	3
2	2	0	2	2	0	2	10	0	2	0	0	2	0	2	0	2	8	1	3	1	3	3	1	3	1	5	1	5	3	4	1	3	3	1	3	3	3	3	3	3	1	3	1	3	3	3	3	3	3
3	3	3	3	3	3	3	21	1	1	1	1	1	1	1	1	1	9	2	2	2	2	2	4	4	3	3	3	3	4	4	4	3	3	3	4	2	4	4	4	4	4	4	4	4	4	4	4	3	3
0	0	0	0	0	0	0	0	0	0	0	0	0	0	0	0	0	0	3	3	4	4	3	3	4	4	3	3	3	3	3	4	3	3	3	3	3	3	3	3	3	3	3	3	3	3	1	3	3	3
1	3	1	2	1	1	2	11	2	1	2	0	0	1	0	1	3	10	2	5	2	1	5	3	1	2	3	2	3	1	2	5	3	5	1	3	1	3	1	3	4	3	1	2	1	4	3	3	4	3
2	0	3	1	2	3	1	12	0	2	3	1	2	1	2	1	3	15	3	1	2	4	3	2	4	4	3	2	1	1	3	4	1	1	3	2	1	1	3	3	4	2	5	2	1	1	1	1	3	2
1	0	0	2	2	1	3	9	3	0	1	2	1	1	3	0	1	12	4	5	2	4	1	1	5	1	2	3	1	2	3	2	1	3	3	2	5	5	3	2	1	4	3	3	4	1	1	4	4	3
2	1	0	3	1	0	2	9	0	1	2	0	0	2	1	0	2	8	2	4	5	3	4	5	3	2	4	5	2	4	5	4	4	5	2	3	4	4	3	2	3	5	4	1	1	3	5	4	3	5
1	2	2	1	2	0	1	9	2	1	2	2	0	0	1	0	3	11	3	4	2	1	5	5	4	2	4	3	3	1	4	4	1	5	2	4	1	1	4	3	1	1	1	2	5	3	2	4	1	2
0	0	0	0	0	0	0	0	0	0	0	0	0	0	0	0	0	0	5	5	5	5	5	5	5	5	5	5	5	5	5	5	5	5	5	5	5	5	5	5	5	5	5	5	5	5	5	5	5	5
1	2	0	0	2	1	0	6	1	2	1	0	3	1	0	0	2	10	1	2	3	5	2	1	4	1	2	3	3	5	4	1	1	2	5	4	1	1	3	2	2	3	5	5	4	3	4	1	4	5
1	2	3	1	2	0	1	10	3	0	2	3	1	1	0	1	3	14	2	1	3	1	4	4	2	1	3	4	2	3	3	4	2	3	2	1	4	2	4	1	1	1	2	1	2	2	1	2	1	2
3	2	0	3	1	2	1	12	1	2	1	3	1	0	1	0	1	10	1	4	2	3	1	2	3	3	4	1	3	2	1	4	1	2	5	4	2	1	1	1	2	3	3	1	1	1	1	1	3	1
1	2	3	0	3	1	1	11	0	3	1	3	2	0	1	2	1	13	2	3	2	3	4	5	2	3	4	1	2	3	2	5	3	2	3	4	3	2	3	4	1	2	5	2	3	2	3	1	4	1
2	1	3	1	3	0	3	13	2	1	0	3	0	0	3	1	2	12	2	4	5	2	5	3	2	1	4	5	1	4	3	2	2	5	4	3	2	1	4	3	2	5	2	1	2	3	4	1	5	3
0	1	3	2	2	0	3	11	1	2	1	1	3	0	2	0	3	13	2	3	2	3	2	3	2	3	4	4	3	4	2	2	2	4	3	2	1	1	4	2	3	3	1	2	1	5	3	2	3	3
1	2	1	3	2	3	1	13	3	0	1	3	2	0	1	0	1	11	4	3	1	1	1	1	3	2	2	4	3	1	2	2	4	1	3	3	3	3	4	2	4	1	1	5	4	3	4	1	3	2
2	0	2	3	0	2	1	10	3	0	0	1	2	2	1	1	3	13	4	1	2	3	4	4	3	2	4	4	2	3	1	2	4	1	2	5	2	1	1	2	1	1	1	3	2	3	1	3	3	4
0	1	0	0	0	0	0	1	0	0	2	0	0	2	1	0	2	7	1	4	1	5	4	3	2	5	3	2	5	4	1	5	2	3	1	2	5	1	3	1	4	3	3	1	4	5	1	2	3	3
0	1	2	2	1	0	0	6	0	3	3	0	2	0	0	0	1	9	1	2	3	2	1	2	3	4	1	3	4	2	5	1	5	2	2	5	4	3	1	1	4	4	2	5	1	2	3	3	1	4
0	3	1	3	3	3	1	14	1	3	0	0	0	0	0	1	1	6	1	3	1	2	3	4	4	3	5	4	3	4	2	2	1	1	1	2	1	2	3	2	3	2	5	1	2	3	2	1	4	3
3	3	2	2	3	3	3	19	3	3	3	3	3	3	2	1	2	23	4	4	3	3	4	4	4	4	4	4	3	4	4	4	4	4	3	4	1	2	4	3	4	2	4	4	4	3	4	2	4	4
1	1	1	1	1	0	1	6	1	1	1	1	0	1	1	1	3	10	4	4	4	4	4	4	3	4	4	4	4	4	4	4	4	3	4	4	4	4	4	4	4	4	4	4	4	4	3	4	4	4
0	0	0	0	0	0	0	0	0	0	0	0	0	0	0	0	0	0	4	4	4	4	4	2	2	4	4	4	4	4	4	5	4	4	4	4	4	4	4	4	4	4	4	4	4	4	4	3	4	3
1	1	0	1	0	0	1	4	1	0	1	0	1	0	1	0	1	5	1	2	2	1	4	5	4	4	4	3	3	3	2	2	2	3	3	4	4	4	5	4	5	4	5	4	4	4	4	4	5	3
1	2	3	1	0	3	3	13	3	0	0	3	2	0	0	0	2	10	1	2	3	4	3	1	1	4	3	2	1	3	2	2	3	1	2	3	1	4	2	4	1	2	5	1	4	2	1	3	2	4
2	3	2	2	1	2	0	12	1	0	2	1	2	3	0	1	0	10	3	2	3	3	3	2	4	1	4	4	5	2	1	3	3	2	4	1	2	3	4	1	4	5	2	1	4	1	4	1	2	5
1	0	1	2	0	0	0	4	0	0	2	0	0	0	1	0	1	4	5	4	3	5	3	5	4	5	4	5	4	3	5	3	5	3	2	3	2	1	3	1	1	4	1	4	1	4	1	4	1	4
0	1	1	3	1	3	2	11	2	0	3	1	2	0	3	2	3	16	4	5	1	3	3	4	3	3	1	3	4	2	1	1	3	5	4	4	2	4	4	2	4	5	3	2	1	5	5	1	1	4
0	1	1	0	1	0	0	3	0	0	2	1	0	0	1	0	2	6	1	2	4	5	4	1	5	4	3	2	4	5	4	4	1	2	3	4	1	1	3	3	2	1	4	1	1	3	3	1	1	3
2	1	2	0	1	2	1	9	3	0	1	2	2	1	3	1	3	16	2	5	1	4	2	4	3	1	2	3	4	2	3	2	4	3	1	1	1	2	3	2	4	1	3	2	2	3	1	4	4	3
0	0	1	3	0	0	3	7	1	0	3	2	1	0	3	1	0	11	4	3	2	1	3	4	1	2	5	2	3	1	4	2	4	2	1	5	2	2	3	1	4	3	3	1	2	3	2	4	5	3
0	0	0	0	0	0	0	0	0	0	0	0	0	0	0	0	0	0	4	4	4	3	3	4	4	4	3	3	4	5	3	3	2	2	1	1	4	3	5	3	4	4	4	3	3	5	3	3	3	3
0	1	3	1	0	0	3	8	0	0	3	2	1	0	2	0	2	10	4	1	1	2	3	2	4	3	2	1	4	1	1	4	2	1	1	1	3	1	1	3	2	1	3	2	3	1	1	1	1	1
1	3	1	2	1	2	1	11	1	2	1	2	1	2	1	0	3	13	2	3	2	3	2	3	2	5	2	3	2	3	2	3	2	3	2	3	2	1	4	1	2	3	5	1	2	3	2	1	5	2
2	3	3	2	1	0	3	14	0	1	2	0	0	1	2	1	0	7	5	4	2	5	3	3	4	5	3	3	3	2	4	5	4	1	2	2	3	1	1	3	3	1	1	3	2	4	3	2	4	3
3	0	0	3	2	0	1	9	0	1	0	0	0	0	0	0	3	4	1	2	3	3	5	4	1	3	5	4	1	5	3	4	3	1	2	3	5	1	3	3	5	2	5	3	1	2	2	3	3	4
3	1	1	1	0	1	0	7	1	2	0	0	0	0	0	0	0	3	1	2	2	5	2	4	4	4	4	4	4	2	4	4	4	4	5	4	5	4	5	4	4	5	4	5	4	5	4	5	4	5
1	2	2	0	0	1	1	7	3	1	2	0	0	3	1	1	1	12	3	3	5	1	4	1	1	5	1	1	2	4	5	1	2	3	2	5	1	4	2	5	3	1	4	2	5	4	2	1	4	3
2	2	0	0	2	1	3	10	2	0	2	0	2	0	0	1	3	10	2	1	1	2	3	3	4	1	2	3	4	1	2	4	4	1	1	3	2	1	2	1	2	1	2	1	1	1	1	2	1	1
1	2	0	0	1	0	0	4	0	0	2	1	2	0	1	2	0	8	1	2	3	1	3	4	5	2	5	4	5	2	4	2	2	1	5	3	3	3	4	5	3	2	5	2	4	5	3	2	3	5
0	3	2	0	0	3	1	9	0	0	2	0	0	1	2	0	0	5	4	5	2	4	5	4	3	5	4	3	5	4	2	5	4	5	2	3	2	4	1	2	5	2	3	2	1	4	5	1	4	5
1	1	1	2	1	0	0	6	0	0	1	1	1	0	1	1	3	8	1	2	4	4	4	4	3	4	5	4	4	4	5	4	4	4	3	1	5	5	5	4	5	4	5	4	4	4	4	5	4	4
0	0	0	0	0	0	0	0	0	0	0	0	0	0	0	0	0	0	4	4	4	4	4	3	3	3	4	4	3	4	5	4	4	3	4	4	3	3	4	2	4	1	4	3	4	4	3	3	3	3
3	3	3	3	3	3	3	21	2	2	2	2	2	2	2	2	2	18	4	5	4	5	4	5	4	5	4	5	4	5	4	5	5	5	5	5	3	5	5	3	5	3	5	5	3	5	3	3	5	5
1	2	3	0	2	1	1	10	1	2	1	1	2	1	3	3	1	15	4	3	1	4	4	5	2	4	5	2	4	2	5	4	4	3	2	5	1	4	1	3	1	3	3	2	2	4	2	3	3	1
3	2	0	1	2	2	1	11	3	2	1	3	1	0	1	3	3	17	3	2	5	4	3	5	2	1	4	2	4	3	2	2	3	3	1	4	3	4	3	3	4	3	4	3	3	5	3	5	4	3
0	0	0	1	2	1	0	4	0	0	0	1	0	1	0	1	1	4	1	2	2	2	2	2	2	2	3	2	1	2	4	4	1	1	1	2	2	3	3	2	3	2	3	2	3	3	3	3	3	3
0	1	1	1	1	0	1	5	1	0	1	0	1	1	0	1	1	6	2	2	2	1	1	1	1	1	2	2	2	2	2	2	3	3	3	3	3	3	5	3	3	3	3	3	3	3	3	3	3	3
1	1	1	1	0	1	1	6	1	1	1	1	1	1	1	1	1	9	2	2	2	1	2	2	2	1	1	1	2	4	3	4	4	3	4	3	4	4	4	3	3	4	4	4	2	3	2	2	3	3
2	1	1	0	1	0	3	8	2	0	3	0	0	0	0	0	3	8	3	1	2	1	3	2	1	4	3	5	1	1	1	4	1	4	3	3	2	2	3	1	3	2	3	5	4	4	3	5	5	3
3	2	2	3	0	0	2	12	3	2	2	2	1	0	3	3	2	18	4	5	1	4	5	4	4	4	5	2	4	3	4	4	4	1	1	2	4	4	4	4	4	4	4	1	4	3	3	3	4	1
1	1	0	1	0	0	0	3	1	0	0	1	0	1	0	0	0	3	1	2	2	4	4	4	4	3	4	4	4	4	4	4	5	5	3	5	5	5	4	5	4	5	5	5	4	5	5	5	5	4
0	0	0	0	0	0	0	0	0	0	0	0	0	0	0	0	0	0	5	5	5	5	4	5	4	5	5	5	5	5	5	5	5	5	5	5	5	5	5	5	5	5	5	5	5	5	5	5	5	5
3	2	1	0	0	2	1	9	3	2	0	0	2	1	2	0	3	13	2	3	1	2	5	4	2	3	1	1	1	4	2	5	2	3	4	1	2	3	1	3	4	2	3	1	1	3	1	2	5	4
2	1	1	1	1	1	1	8	1	0	0	1	1	1	1	1	1	7	3	4	4	4	4	4	4	4	4	4	4	4	4	4	2	2	2	4	1	4	2	2	4	5	2	4	2	2	2	4	4	2
1	1	1	1	1	1	1	7	1	1	1	1	0	1	1	1	1	8	2	2	2	2	1	2	2	2	1	2	2	2	2	2	3	3	3	3	3	3	3	3	3	3	3	3	3	3	3	3	3	3
0	0	0	0	0	0	0	0	0	0	0	0	0	0	0	0	0	0	5	1	1	1	3	1	1	1	1	1	1	1	1	1	1	2	1	4	5	1	3	1	3	1	3	1	3	3	3	3	3	3
1	2	0	0	2	1	3	9	1	2	2	2	1	3	0	0	1	12	5	3	2	1	4	2	3	3	1	4	2	3	4	2	4	1	1	2	1	4	3	1	3	1	3	2	3	1	1	3	2	1
1	2	2	3	2	3	2	15	1	1	2	1	2	1	3	2	1	14	2	3	4	2	2	1	2	3	2	2	2	3	2	1	2	3	2	2	4	5	4	5	4	4	5	4	5	4	5	4	5	4
0	0	0	1	0	1	0	2	0	1	0	1	0	1	0	1	0	4	4	4	5	4	5	3	2	5	4	3	5	4	3	5	3	4	3	4	3	4	3	4	3	4	3	4	3	5	4	3	4	2
0	0	1	0	1	1	1	4	0	1	1	1	1	1	1	0	1	7	3	2	1	1	3	5	3	3	3	3	3	3	3	3	1	1	1	4	2	3	4	1	3	1	3	2	1	4	1	1	4	4
1	1	1	2	2	1	2	10	1	0	0	1	1	0	1	2	0	6	2	3	2	4	3	3	2	4	4	4	4	3	2	3	4	4	5	4	5	5	2	3	5	3	4	3	4	4	2	4	5	5
1	3	0	1	2	0	1	8	0	3	0	0	1	1	2	0	3	10	4	3	1	2	3	2	1	4	1	4	1	5	3	3	2	2	1	3	1	3	1	3	4	1	1	3	4	3	2	2	4	3
1	1	1	1	1	1	1	7	1	1	1	1	1	1	1	1	1	9	2	2	2	2	2	2	2	2	2	2	2	2	2	2	2	2	2	2	5	5	5	5	5	5	5	5	5	5	5	5	5	5
1	1	1	1	1	1	1	7	1	1	1	1	1	1	1	1	1	9	2	2	2	2	2	2	2	2	2	2	2	2	2	2	2	4	4	4	4	4	4	4	4	4	4	4	4	4	4	4	4	4
2	0	0	2	1	3	0	8	1	2	3	2	1	0	2	1	3	15	2	1	1	4	3	3	1	5	3	1	4	2	1	4	4	1	3	4	3	1	3	4	1	2	4	3	1	3	4	3	4	3
2	3	2	1	3	0	1	12	1	2	0	0	0	0	0	1	1	5	4	1	2	2	3	3	2	1	4	3	2	4	3	2	2	1	1	1	2	1	3	2	4	1	2	3	2	1	2	3	3	1
0	0	0	0	0	0	0	0	0	0	0	0	0	0	0	0	0	0	5	5	5	5	5	5	5	5	5	5	5	5	5	5	5	5	5	5	5	5	5	5	5	5	5	5	5	5	5	5	5	5
1	1	1	0	0	0	0	3	1	1	1	1	1	1	1	1	0	8	1	1	1	2	3	3	3	3	3	3	3	3	2	4	3	3	3	2	2	2	2	1	1	1	1	3	3	3	3	3	3	3
0	0	0	0	0	0	0	0	0	0	0	0	0	0	0	0	0	0	5	5	5	5	5	5	5	5	5	5	5	5	5	5	5	5	5	5	5	5	5	5	5	5	5	5	5	5	5	5	5	5
1	1	2	1	1	2	1	9	1	2	2	1	2	0	1	1	3	13	2	3	2	2	4	1	2	2	4	3	2	2	2	2	4	2	3	4	4	2	3	1	4	1	4	1	3	1	1	3	3	2
0	0	0	0	0	0	0	0	0	0	0	0	0	0	0	0	0	0	5	5	5	5	5	5	5	5	5	5	5	5	5	5	5	5	5	5	5	5	5	5	5	5	5	5	5	5	5	5	5	5
1	1	1	1	1	1	1	7	1	1	1	1	1	1	1	1	0	8	2	2	2	2	2	2	2	2	2	2	2	2	2	2	4	3	4	4	4	4	4	4	4	3	4	4	4	4	4	3	3	4
0	0	0	0	0	0	0	0	0	0	0	0	0	0	0	0	0	0	5	5	4	4	5	4	5	4	5	5	5	5	5	5	5	5	5	5	5	5	5	5	5	5	5	5	5	5	5	5	5	5
1	1	1	1	1	1	1	7	1	1	1	1	1	1	1	1	1	9	2	2	2	2	1	2	2	2	2	1	2	2	2	2	4	3	3	3	3	3	3	3	3	3	3	3	3	3	3	3	3	3
1	2	3	0	0	2	1	9	3	1	1	3	1	0	1	2	3	15	4	3	2	1	3	2	3	2	3	4	3	1	3	5	2	3	1	4	1	3	1	5	3	1	4	1	5	4	4	4	4	3
2	2	2	2	2	2	2	14	1	1	1	1	1	1	1	1	1	9	2	2	2	2	2	1	2	2	1	2	2	2	2	4	2	2	2	2	2	2	2	2	2	2	2	2	2	2	2	2	2	2
0	0	0	0	0	0	0	0	0	0	0	0	0	0	0	0	0	0	5	5	5	5	5	5	5	5	5	5	5	5	5	5	5	5	5	5	5	5	5	5	5	5	5	5	5	5	5	5	5	5
0	0	0	0	0	0	0	0	0	0	0	0	0	0	0	0	0	0	4	4	4	4	4	4	4	4	4	4	4	4	4	4	4	4	4	4	4	4	4	4	4	4	3	4	4	4	2	3	4	4
1	1	2	1	1	0	1	7	1	2	1	1	1	1	0	1	0	8	2	2	2	3	2	3	4	4	2	4	5	4	2	2	2	2	3	4	4	5	4	3	4	4	5	4	4	4	4	5	4	4
0	0	0	0	0	0	0	0	0	0	0	0	0	0	0	0	0	0	4	4	4	4	4	4	4	4	4	4	4	4	4	4	4	4	4	4	4	4	4	4	4	4	4	4	4	4	4	4	4	4
0	0	0	0	0	0	0	0	0	0	0	0	0	0	0	0	0	0	4	4	4	4	4	2	2	4	4	4	4	4	4	5	4	4	4	4	4	4	4	4	4	4	4	4	4	4	4	4	4	3
0	1	2	0	1	2	1	7	0	0	2	0	2	1	0	0	1	6	1	4	2	3	3	1	4	2	3	4	2	3	2	2	2	1	2	1	3	2	5	2	3	1	2	3	1	3	2	3	4	2
0	0	0	0	0	0	0	0	0	0	0	0	0	0	0	0	0	0	5	5	3	5	5	5	5	5	5	5	5	5	5	5	5	5	5	5	5	3	5	5	5	5	5	5	5	5	5	5	5	5
0	0	1	2	1	2	2	8	1	1	3	2	0	1	0	0	3	11	3	2	2	5	3	2	5	3	3	4	5	4	3	4	5	3	2	3	2	1	3	2	3	3	4	3	2	2	1	4	3	1
1	1	1	2	1	2	1	9	1	1	2	1	0	2	1	0	1	9	2	2	3	2	1	3	2	3	4	4	3	4	2	2	3	4	3	4	3	4	3	4	3	4	3	2	1	4	1	4	3	4
0	0	0	0	0	0	0	0	0	0	0	0	0	0	0	0	0	0	4	4	4	3	4	3	3	3	4	4	4	3	4	3	4	3	4	3	4	2	3	4	3	4	3	4	4	4	4	4	3	4
0	0	0	0	0	0	0	0	0	0	0	0	0	0	0	0	0	0	2	2	2	4	4	4	4	4	4	4	4	4	4	4	4	4	4	4	4	4	4	4	4	4	4	4	4	4	4	4	4	4
0	1	1	1	1	1	1	6	1	1	0	1	1	1	1	1	0	7	4	4	4	3	4	3	4	4	4	4	4	4	3	4	5	4	4	4	3	4	4	3	4	4	4	4	3	4	4	4	3	4
1	0	1	1	1	1	1	6	1	1	1	1	1	1	1	1	1	9	2	2	2	2	2	2	2	2	2	2	2	2	2	2	2	2	2	2	2	2	2	2	2	2	2	2	2	2	2	1	2	2
1	1	0	1	2	2	0	7	1	1	0	1	0	0	1	0	0	4	4	4	3	4	3	4	2	2	2	3	3	2	3	4	3	3	4	4	5	5	2	3	5	5	4	5	4	4	5	4	3	4
1	0	0	0	0	0	0	1	0	0	0	0	0	0	0	0	0	0	4	4	4	4	4	4	4	4	4	4	4	4	4	4	4	4	4	4	4	4	4	4	4	4	4	4	4	4	4	4	4	4
1	1	1	1	0	0	1	5	1	0	0	0	0	0	0	0	0	1	4	4	4	4	3	3	3	3	4	3	4	3	4	3	2	4	3	3	3	3	3	3	3	3	3	3	3	3	3	3	3	3
1	1	1	1	1	1	1	7	1	1	1	1	1	1	1	1	1	9	4	4	4	4	4	4	4	3	4	4	4	4	5	4	4	4	4	4	4	4	4	4	4	3	4	4	4	4	4	4	4	4
1	1	2	3	2	2	1	12	1	0	1	2	1	2	1	0	1	9	4	3	2	3	2	3	2	3	4	3	3	2	3	2	2	3	2	3	3	3	3	1	3	4	3	4	3	5	3	4	3	5
1	2	0	1	3	0	2	9	1	2	3	2	3	1	0	3	3	18	2	3	4	3	4	2	5	2	3	4	5	2	5	4	2	4	1	4	5	2	3	2	3	2	5	4	3	4	2	5	4	2
0	1	3	1	1	1	1	8	0	1	1	1	1	1	1	1	0	7	1	2	5	5	5	5	5	5	5	5	5	5	5	5	1	2	4	4	2	1	4	1	4	4	4	4	4	4	4	4	4	4
3	3	2	2	0	0	0	10	2	2	2	2	2	2	2	2	2	18	3	3	1	1	3	3	3	3	3	3	1	3	3	3	3	2	2	3	3	3	3	3	3	3	3	3	3	3	1	1	3	3
3	1	1	1	1	1	1	9	1	1	1	3	1	1	3	1	0	12	2	2	2	2	4	2	2	2	4	2	4	2	2	4	4	2	2	4	2	4	2	4	2	4	4	3	3	3	1	3	3	4
2	2	2	1	1	1	1	10	1	1	1	1	2	2	1	2	0	11	3	3	3	3	3	3	3	2	3	2	3	4	3	3	5	5	3	4	4	4	5	4	5	4	5	4	4	4	4	4	5	4
1	0	0	0	0	0	0	1	0	0	0	0	0	0	0	0	0	0	2	2	4	4	4	4	4	4	4	4	4	4	5	4	4	4	3	4	3	3	3	3	3	3	4	3	3	3	3	3	4	3
3	1	0	1	0	1	1	7	3	0	0	1	2	1	2	1	1	11	3	1	3	3	3	3	2	3	2	3	2	3	1	2	2	2	2	4	3	1	2	5	2	1	3	2	3	4	1	2	5	3
2	2	2	2	2	2	2	14	2	2	2	2	2	2	2	2	2	18	1	1	1	1	1	1	1	1	1	1	1	1	1	1	3	3	1	3	1	1	3	3	3	3	3	3	3	3	3	3	3	3
1	1	1	3	0	0	0	6	1	0	1	0	1	0	1	2	2	8	2	3	2	4	4	4	2	3	4	2	3	4	3	4	1	2	4	3	4	4	2	2	4	3	4	4	2	2	3	3	4	4
0	0	0	0	0	0	0	0	0	0	0	1	0	0	0	0	0	1	2	2	2	2	2	2	1	2	2	2	2	2	2	2	3	3	3	3	3	3	3	3	3	3	3	3	3	3	3	3	3	3
0	0	0	0	0	0	0	0	0	0	0	0	0	0	0	0	0	0	3	3	4	4	3	4	3	4	5	4	4	4	5	3	4	4	4	4	4	4	4	4	4	4	3	4	3	4	4	4	4	4
0	0	0	0	0	0	0	0	0	0	0	0	0	0	0	0	0	0	5	5	5	5	5	5	5	5	5	5	5	5	5	5	4	4	4	4	4	4	4	4	1	4	2	4	4	4	4	3	4	3
0	0	0	0	0	0	0	0	1	0	0	0	0	0	0	0	0	1	4	4	4	4	4	4	4	3	3	3	4	3	3	3	3	3	1	4	3	2	3	4	4	3	2	2	3	4	2	3	3	4
1	1	1	1	1	1	1	7	1	1	3	1	0	0	0	1	1	8	2	4	4	2	2	2	2	2	2	3	3	2	3	2	2	2	1	1	1	1	1	1	2	2	1	1	2	2	5	4	4	4
1	0	1	1	0	0	0	3	1	0	1	0	0	0	0	0	0	2	4	3	4	2	2	2	2	4	4	3	2	5	4	3	4	2	4	4	3	4	3	2	3	4	3	2	3	4	3	5	4	2
1	1	0	0	0	0	0	2	1	0	1	0	1	1	1	1	0	6	5	5	4	4	4	4	4	4	5	4	3	4	3	4	4	4	3	4	2	3	4	3	4	5	4	4	4	4	5	4	4	4
1	1	0	0	0	0	0	2	1	1	1	0	1	1	0	1	1	7	2	2	2	2	2	3	2	2	2	4	4	4	4	2	4	4	4	4	3	4	4	4	3	2	4	1	4	3	2	3	4	3
1	0	0	0	0	0	0	1	0	0	0	0	0	0	0	0	0	0	4	4	4	4	4	4	4	4	4	4	4	4	4	4	4	4	4	4	4	4	1	4	4	4	4	4	4	4	2	4	4	4
1	1	0	0	0	0	0	2	0	0	0	0	0	0	0	0	0	0	5	5	3	4	4	5	3	5	5	5	5	4	5	5	2	2	2	3	4	4	4	4	4	3	4	4	4	4	4	4	4	4
3	1	3	1	1	1	2	12	1	3	1	2	1	2	1	1	0	12	2	4	5	4	3	4	4	3	2	1	2	1	2	2	2	4	3	1	4	3	2	3	4	2	3	2	3	4	2	3	4	2
1	1	1	1	2	0	1	7	1	1	1	0	1	1	0	1	0	6	2	4	2	1	3	2	4	3	2	5	2	3	4	3	2	4	1	3	3	3	4	3	4	2	4	4	2	3	4	2	3	4
0	0	0	0	0	0	0	0	0	0	0	0	0	0	0	0	0	0	5	5	5	5	5	5	4	4	5	5	5	4	5	5	4	4	2	4	4	4	4	4	4	4	4	4	4	3	4	4	4	4
2	1	0	1	1	1	1	7	1	1	0	1	0	0	0	0	0	3	1	2	2	2	2	2	2	2	2	2	2	2	2	2	4	4	4	4	4	4	2	4	4	4	4	4	4	4	4	4	4	4
0	0	1	0	0	0	0	1	0	0	0	0	0	0	1	0	0	1	4	2	4	3	3	3	3	3	3	3	4	3	4	4	3	3	1	3	3	3	3	3	3	3	2	3	4	4	4	3	4	3
3	2	3	2	3	3	2	18	3	3	2	3	3	2	3	2	3	24	4	3	2	3	2	2	1	1	2	1	2	2	1	2	3	3	2	2	1	2	4	2	2	1	2	2	2	1	2	1	3	1
2	2	2	2	2	2	2	14	2	2	2	2	2	2	2	2	2	18	2	3	3	3	3	3	3	3	3	3	4	3	4	4	4	3	4	4	4	4	4	4	3	4	3	4	3	4	4	4	4	4
1	2	2	1	3	1	2	12	3	1	2	1	0	1	3	1	2	14	4	1	3	2	5	2	3	4	2	3	1	4	2	5	2	1	3	2	2	5	4	2	1	3	4	5	2	5	1	3	3	3
0	0	0	1	0	1	0	2	0	0	0	0	1	1	0	1	0	3	4	4	5	5	4	4	2	3	5	5	1	5	4	3	1	1	1	1	3	3	3	3	3	3	4	1	1	3	3	3	3	3
3	1	1	1	1	1	1	9	3	1	1	1	1	1	1	1	1	11	5	2	2	2	2	2	2	2	2	2	2	2	2	2	2	4	4	4	4	4	4	4	4	4	4	2	1	4	2	4	3	4
1	1	1	1	1	1	1	7	1	1	0	0	1	1	1	1	1	7	3	2	3	4	2	2	1	3	3	3	4	4	4	4	4	4	4	4	4	4	2	4	4	4	4	4	4	4	4	4	4	4
1	0	0	0	0	1	0	2	1	0	1	0	0	0	0	0	0	2	5	5	2	2	4	4	4	4	5	4	4	4	4	4	4	4	4	4	4	4	4	4	4	4	4	4	4	4	4	4	4	4
3	3	3	3	3	3	2	20	2	2	2	2	2	2	2	2	2	18	3	2	2	2	4	2	2	2	2	2	2	2	2	2	4	2	2	2	4	4	2	4	4	4	4	4	4	4	4	4	4	4
2	2	0	3	1	0	1	9	2	1	3	0	0	1	2	2	2	13	2	3	3	4	4	5	2	3	3	5	4	4	2	3	2	1	3	5	2	2	3	1	3	2	4	3	1	4	2	1	4	4
0	0	0	0	0	0	0	0	0	0	1	0	0	1	1	0	0	3	5	3	3	4	5	4	4	4	4	4	4	4	4	4	4	2	1	5	3	4	5	2	4	2	4	4	2	4	4	3	4	4
0	0	0	0	0	0	0	0	0	0	0	0	0	0	0	0	0	0	4	4	3	3	4	3	3	3	4	3	3	3	5	4	4	4	4	4	5	4	3	4	4	4	5	4	5	5	2	4	4	4
1	2	3	1	0	3	1	11	1	2	2	0	2	0	0	1	3	11	4	2	1	4	3	5	2	3	3	3	2	5	3	1	2	3	2	3	2	4	3	5	2	1	3	5	1	3	2	4	5	2
1	1	1	1	1	1	1	7	0	1	0	0	0	0	0	0	0	1	4	4	2	2	5	5	2	2	2	4	4	5	2	4	2	5	2	4	2	4	3	2	2	2	4	4	5	5	4	4	4	2
0	0	0	0	0	0	0	0	1	0	1	1	1	1	1	1	0	7	4	4	3	3	3	3	3	3	4	3	3	3	3	3	3	3	3	3	3	3	3	3	3	3	3	3	3	3	3	3	3	3
1	1	1	1	1	0	0	5	3	1	0	1	1	1	1	1	1	10	4	3	4	4	4	3	4	3	4	1	4	4	4	4	3	5	4	4	4	4	4	4	4	4	4	4	2	4	2	4	2	4
1	1	1	1	1	1	0	6	1	1	1	1	1	0	1	0	0	6	2	2	4	2	4	2	4	2	4	2	4	2	4	4	3	3	3	3	4	3	3	4	3	4	3	4	3	4	3	3	3	3
1	1	1	2	0	1	1	7	1	1	2	2	1	1	0	2	0	10	2	2	2	3	2	3	2	3	3	2	3	2	3	2	4	4	4	4	3	4	4	3	4	5	4	3	4	5	4	3	4	5
0	0	0	0	0	0	0	0	1	1	1	1	1	1	0	0	0	6	4	4	4	4	4	4	4	4	4	4	4	4	4	4	4	4	4	4	4	4	4	4	4	4	4	4	4	4	3	3	4	3
0	0	0	0	0	0	0	0	1	0	0	1	0	0	0	0	0	2	5	4	4	4	4	4	5	4	5	5	4	5	5	5	5	5	5	5	5	5	2	5	4	5	5	5	5	5	1	5	5	5
3	2	3	2	3	2	3	18	3	2	3	2	3	2	3	2	3	23	4	3	2	1	2	2	3	4	4	1	5	5	5	5	5	4	5	4	5	1	1	5	4	5	4	5	3	4	3	4	5	4
0	0	2	2	2	1	1	8	1	1	1	1	1	1	1	3	1	11	1	3	3	1	5	5	5	3	3	5	3	5	1	3	1	4	4	4	4	5	5	3	5	5	5	4	5	4	3	4	5	3
0	0	0	0	0	0	0	0	0	0	0	0	0	0	0	0	0	0	4	4	4	4	4	5	5	5	5	5	5	5	5	3	5	5	5	5	5	4	1	5	5	5	5	5	5	5	5	5	5	5
1	1	1	2	2	2	1	10	1	2	1	2	2	2	2	2	1	15	2	3	2	1	3	2	3	3	2	3	2	3	2	3	2	3	2	2	3	2	3	2	3	2	2	2	3	5	2	2	4	2
0	0	0	0	0	0	0	0	0	0	0	0	1	1	1	1	1	5	2	2	3	4	2	2	1	4	4	3	1	4	5	4	2	1	4	4	3	4	4	3	4	4	4	4	3	4	2	4	4	4
0	0	1	1	2	3	0	7	2	2	2	2	2	2	2	2	2	18	2	2	2	2	4	4	2	2	2	2	2	2	3	1	2	2	2	2	4	1	3	3	2	2	2	2	2	4	2	2	2	2
0	0	1	0	0	1	0	2	0	0	1	1	0	0	0	0	0	2	3	3	2	2	3	2	2	3	2	2	1	4	2	3	4	4	4	4	4	3	3	4	3	4	3	3	4	3	1	4	4	3
1	1	1	1	1	1	1	7	1	0	0	1	1	0	1	0	0	4	5	4	4	4	4	4	4	4	4	4	4	4	4	4	4	4	4	4	4	4	4	4	4	4	4	2	4	2	2	4	4	4
0	0	0	0	0	0	0	0	0	0	1	0	0	0	0	0	0	1	4	4	4	3	4	3	4	3	4	4	3	3	4	3	4	4	4	4	4	4	2	4	4	4	4	4	4	4	4	4	4	4
1	1	1	1	1	1	1	7	1	1	0	1	1	1	1	1	0	7	2	1	2	2	4	5	4	3	5	5	5	4	5	5	2	2	3	4	3	3	4	1	2	3	3	3	3	3	3	3	3	1
1	1	1	1	1	1	1	7	0	0	0	0	0	0	0	0	0	0	1	1	1	1	1	1	2	1	1	1	1	1	1	1	1	1	1	2	1	2	1	1	3	1	1	1	1	1	1	1	3	1
1	0	0	0	0	0	0	1	0	0	0	0	0	0	0	0	0	0	5	5	5	5	5	5	5	5	5	5	5	5	5	5	3	3	3	3	3	3	3	3	3	3	3	3	1	3	3	3	5	5
1	1	1	1	0	1	1	6	0	1	1	1	0	1	2	0	0	6	2	2	2	4	4	4	4	4	4	4	4	5	5	5	4	4	4	4	4	4	4	3	3	4	2	4	2	4	2	4	4	4
1	2	0	3	1	2	3	12	1	2	2	1	0	3	1	2	1	13	5	1	2	2	3	4	1	4	2	3	3	2	4	3	4	1	2	2	1	2	1	3	3	4	3	2	1	5	2	1	1	4
1	1	1	1	0	1	0	5	0	0	1	0	0	1	0	0	0	2	5	2	1	5	3	3	3	4	4	4	4	2	3	3	4	4	4	4	4	4	5	4	5	3	4	4	4	4	4	4	4	4
1	1	1	0	1	0	0	4	0	0	2	2	1	0	0	1	1	7	4	4	4	4	3	3	3	3	3	3	3	3	3	4	3	3	3	3	3	3	3	3	3	3	3	3	3	3	3	3	3	3
3	2	2	2	2	2	2	15	1	1	2	3	1	2	3	2	1	16	1	1	2	1	1	1	1	1	1	1	1	1	1	1	3	3	1	3	4	3	2	3	5	1	3	5	3	3	3	3	5	3
1	1	1	1	0	1	1	6	1	1	1	1	1	1	1	1	0	8	2	2	3	2	2	3	2	2	2	2	2	2	4	5	2	3	4	4	4	4	4	4	4	3	3	3	3	3	3	3	3	3
0	0	1	1	0	0	0	2	0	0	0	0	0	0	0	0	0	0	3	1	2	2	2	2	2	2	2	2	2	2	1	4	4	4	3	3	4	4	3	4	4	4	4	4	4	4	1	4	4	4
0	0	1	0	1	0	1	3	0	0	1	1	1	1	0	1	0	5	4	4	4	3	3	4	3	4	5	4	3	3	3	4	4	4	3	4	5	3	4	3	4	4	4	3	4	4	2	4	4	3
1	0	0	1	1	1	1	5	1	0	0	0	1	1	1	1	0	5	2	1	3	2	2	2	3	2	3	2	4	2	4	2	3	4	1	4	4	4	3	4	4	4	4	4	4	4	4	4	3	3
1	1	1	1	1	2	2	9	1	1	1	1	2	1	1	1	1	10	2	2	4	4	2	2	2	2	4	2	2	1	5	4	3	3	3	4	4	3	3	3	3	3	4	3	3	3	3	3	3	3
1	2	3	0	1	2	3	12	2	1	3	0	2	1	1	3	2	15	2	4	3	2	4	1	2	3	4	1	1	4	3	1	4	1	5	4	1	1	3	1	4	1	2	3	4	3	5	1	2	1
1	1	1	1	1	1	1	7	0	0	0	1	0	0	0	0	0	1	2	2	2	2	1	1	1	2	2	2	2	3	2	3	4	4	4	4	4	4	4	4	4	4	4	4	4	4	4	4	4	4
1	1	1	1	0	0	0	4	1	0	1	0	0	0	1	0	0	3	1	2	1	2	3	2	2	1	4	5	4	5	4	4	4	3	2	1	3	4	3	4	3	4	4	4	4	3	4	3	4	3
1	1	1	0	0	0	1	4	0	0	0	0	1	1	0	1	0	3	4	2	2	3	4	5	4	3	4	2	2	1	2	3	1	4	3	4	3	2	2	3	4	3	3	4	3	5	4	3	4	5
1	0	1	1	2	1	1	7	0	1	1	1	1	1	2	2	0	9	2	2	3	3	3	3	2	2	5	5	5	5	2	4	2	3	4	4	4	2	2	4	4	4	4	3	3	3	3	3	3	3
0	1	1	0	0	0	0	2	0	0	0	0	0	0	0	0	0	0	5	3	3	3	3	3	3	2	4	4	4	4	4	4	2	3	3	3	3	3	3	3	3	1	3	3	3	3	3	3	5	3
1	1	1	1	0	1	0	5	1	1	1	0	0	0	0	2	0	5	2	3	3	2	4	1	1	2	4	3	1	3	4	4	3	2	2	4	3	4	4	3	2	3	4	4	4	4	4	2	4	4
2	1	1	1	1	1	1	8	1	1	1	1	1	1	1	1	2	10	2	2	2	2	2	2	2	2	2	2	2	2	2	2	3	2	1	4	4	4	4	4	4	4	4	4	4	4	4	4	4	4
1	2	3	0	3	1	1	11	3	2	1	3	0	0	2	3	1	15	3	4	2	2	3	3	2	4	3	2	3	1	2	3	4	3	2	4	1	3	4	3	5	2	3	2	1	4	1	3	1	4
2	0	1	2	3	1	3	12	2	3	0	1	3	0	0	3	0	12	4	1	1	2	3	3	4	2	4	3	1	2	3	3	4	1	3	3	2	1	4	2	3	2	3	1	4	3	2	1	4	5
0	1	1	1	1	1	1	6	1	1	1	1	1	1	1	1	1	9	4	4	4	4	4	4	4	4	4	4	4	4	4	4	4	4	4	4	2	4	4	4	4	4	4	4	4	4	4	4	4	4
0	0	0	0	0	0	0	0	0	0	0	0	2	0	0	0	0	2	1	1	1	1	1	1	1	3	4	4	3	4	4	2	4	4	4	4	4	4	4	4	4	2	4	2	4	4	4	4	4	4
1	0	1	0	1	1	1	5	1	1	1	0	0	0	0	1	0	4	2	2	2	3	2	2	2	2	2	3	3	5	3	4	4	2	4	4	4	2	3	3	2	2	2	4	2	4	4	4	3	4
0	0	0	0	0	0	0	0	1	0	0	1	0	0	0	0	0	2	4	4	4	4	4	3	4	4	4	4	4	4	4	4	4	4	4	4	4	4	4	4	4	3	4	3	4	3	4	3	4	3
0	0	0	0	0	0	0	0	0	0	0	0	0	0	0	0	0	0	2	2	3	3	1	1	1	2	3	2	3	5	1	4	3	3	3	4	5	3	5	5	2	5	2	2	5	2	3	5	2	2
1	1	1	1	0	1	0	5	0	0	1	1	0	0	0	0	0	2	5	4	4	4	4	4	4	4	4	4	4	5	2	4	4	3	4	4	4	4	4	4	4	4	4	4	4	4	4	3	3	4
1	0	1	0	0	1	0	3	1	1	1	1	0	1	1	1	1	8	2	2	2	2	2	2	2	2	2	2	2	2	2	5	4	2	3	4	4	4	4	4	4	4	4	4	4	4	4	4	4	4
0	1	1	0	0	1	1	4	1	0	0	1	0	1	0	0	0	3	4	4	3	3	4	3	5	5	2	2	3	1	4	4	4	3	4	5	4	4	3	4	5	4	5	4	3	5	1	3	3	3
0	0	0	0	0	0	0	0	0	0	0	0	0	0	0	0	0	0	4	4	4	4	4	4	4	4	5	4	4	5	5	4	4	4	4	4	4	4	2	4	4	4	4	4	4	4	2	4	4	4
1	1	1	1	1	1	0	6	1	1	1	1	1	1	1	1	1	9	4	4	4	4	4	4	4	4	4	4	4	4	4	4	4	3	2	4	4	4	3	3	3	3	3	3	3	3	3	3	3	3
0	0	0	0	0	0	0	0	1	1	0	1	0	0	1	0	0	4	1	1	1	1	1	1	1	1	1	1	1	1	1	1	1	1	1	1	1	1	1	1	1	1	1	1	1	1	1	1	1	1
0	1	0	0	0	1	0	2	0	1	1	0	0	0	1	2	0	5	2	3	1	3	4	4	2	5	1	4	1	2	4	3	2	3	4	5	3	2	5	1	4	2	5	2	3	2	1	5	3	4
2	2	2	1	1	2	1	11	1	2	3	1	0	2	1	2	0	12	3	2	2	3	2	3	3	3	4	4	2	3	2	1	2	2	3	2	3	2	4	3	4	2	3	4	3	3	4	2	3	3
1	1	1	1	1	1	1	7	1	1	0	1	0	1	1	1	0	6	2	2	1	2	3	3	2	3	4	4	4	4	4	5	1	1	2	2	2	2	4	4	4	4	3	2	4	5	1	4	3	4
0	0	0	1	0	0	0	1	1	1	1	0	0	0	1	0	0	4	2	2	2	2	2	2	2	2	2	2	2	2	2	2	4	3	4	4	4	4	4	4	4	4	4	4	4	4	4	4	4	4
0	0	0	0	0	0	0	0	0	0	0	0	0	0	0	0	0	0	5	5	5	5	5	5	5	5	5	5	5	5	5	5	4	4	4	4	4	3	3	4	4	4	4	4	4	4	2	4	3	4
0	0	0	0	0	0	0	0	0	1	0	1	1	1	1	0	1	6	2	2	2	1	2	4	4	2	4	2	2	2	5	4	4	4	4	4	4	3	3	4	4	2	4	2	2	4	2	2	4	4
0	0	0	0	0	0	0	0	0	0	1	0	0	0	0	0	0	1	5	4	5	4	4	3	4	4	5	5	4	4	5	5	4	4	4	4	4	4	1	4	4	4	4	4	4	4	1	4	4	4
1	0	0	0	0	0	0	1	0	0	0	0	0	0	0	0	0	0	4	3	3	3	3	3	3	3	4	3	3	3	1	3	3	3	3	3	3	3	3	3	3	3	3	3	3	3	3	3	3	3
1	1	1	1	0	2	1	7	1	1	1	0	1	1	1	1	0	7	4	5	4	4	3	3	3	3	2	4	3	3	5	3	2	4	2	3	4	4	4	3	4	4	4	4	3	4	3	3	3	4
1	1	1	1	1	1	1	7	1	0	1	1	1	0	0	1	0	5	3	1	2	5	3	2	2	1	1	1	3	4	2	4	4	4	3	3	4	4	3	3	4	3	2	3	4	3	4	1	4	3
1	0	0	1	0	1	0	3	0	0	1	1	0	0	0	0	0	2	4	2	4	4	4	4	4	4	4	4	4	4	4	4	2	2	3	3	3	3	2	3	3	3	3	3	3	3	1	3	3	3
1	1	1	1	1	1	1	7	1	1	1	1	0	0	1	0	0	5	2	2	2	1	3	2	2	2	2	2	5	5	2	4	4	4	4	4	4	4	1	4	4	4	4	4	4	4	4	4	4	4
1	1	1	1	1	1	1	7	1	1	1	1	1	1	1	1	1	9	3	2	3	3	3	1	1	1	2	2	2	1	3	3	3	2	2	3	4	2	4	4	4	4	4	4	4	3	2	4	3	4
1	1	1	1	1	1	1	7	0	0	1	1	1	0	1	0	0	4	4	3	4	4	4	3	3	3	3	3	3	4	5	5	4	4	4	3	4	4	1	4	4	4	4	4	3	4	2	4	4	4
1	0	0	0	0	0	0	1	0	0	0	0	0	0	0	0	0	0	2	2	2	3	2	3	2	3	4	2	2	4	4	4	4	4	4	4	4	4	3	4	4	4	4	4	4	4	4	4	3	4
1	0	0	0	0	0	0	1	0	0	0	0	0	0	0	0	0	0	2	2	2	2	2	4	3	4	5	2	5	5	5	5	4	4	4	4	4	4	3	4	3	4	4	4	4	4	4	3	4	4
1	0	0	0	0	0	0	1	0	0	1	0	0	0	0	0	0	1	1	3	1	2	1	1	4	1	5	4	5	5	5	5	2	4	5	5	5	5	5	5	5	5	4	5	3	5	5	5	5	5
0	0	1	0	0	0	1	2	0	0	1	1	0	0	0	1	0	3	4	3	2	2	2	2	4	3	2	2	2	3	3	2	2	3	1	3	2	1	3	2	2	3	3	2	2	3	4	3	3	4
1	1	0	1	1	1	1	6	0	1	0	1	0	1	1	1	0	5	2	2	2	2	2	5	2	2	2	2	2	2	5	2	2	2	3	3	2	2	2	2	2	2	2	2	2	2	2	2	2	2
1	0	0	0	0	0	0	1	0	0	0	0	0	0	0	0	0	0	3	4	4	3	4	4	4	4	4	4	4	4	4	4	3	2	4	4	3	4	4	4	3	4	4	4	4	4	4	4	4	4
1	1	1	1	1	1	1	7	0	1	2	2	2	0	1	0	0	8	2	2	2	2	1	1	1	2	3	3	2	4	2	5	4	5	5	3	4	4	3	5	3	4	3	3	4	3	3	4	5	4
1	0	0	1	0	1	1	4	0	0	0	1	0	1	0	0	0	2	2	2	3	3	2	2	3	2	2	4	4	4	3	4	4	5	2	4	3	2	5	2	4	4	4	4	5	4	5	2	4	5
0	0	0	0	0	0	0	0	0	0	0	0	0	0	0	0	0	0	5	4	4	4	2	2	2	2	4	4	2	5	5	5	4	4	4	3	3	3	4	4	4	4	4	4	4	4	4	4	4	4
1	1	1	1	1	1	1	7	0	1	0	0	1	0	1	1	0	4	4	2	4	4	4	4	4	4	5	4	4	4	3	1	3	3	3	3	3	3	3	3	3	3	3	3	3	3	3	3	3	3
2	1	2	2	0	1	0	8	1	1	1	1	0	0	1	0	0	5	2	3	2	3	4	2	3	2	3	4	1	5	1	5	4	3	4	3	4	2	1	4	4	5	4	5	4	5	1	4	3	5
0	0	0	0	0	1	0	1	0	0	0	0	1	0	0	0	0	1	5	5	5	5	5	5	5	5	5	5	5	5	5	5	4	4	4	4	4	4	4	4	4	4	4	4	4	4	2	4	4	4
1	0	1	1	1	0	0	4	1	1	0	1	0	1	0	1	0	5	2	3	4	4	4	3	2	3	4	3	2	4	4	3	3	3	4	3	4	2	2	3	3	3	2	2	2	2	3	4	1	3
0	0	1	1	0	1	0	3	0	1	0	1	0	0	0	0	0	2	5	4	4	4	3	3	3	4	4	4	4	5	4	5	4	4	4	3	4	3	3	4	4	4	3	3	3	3	1	3	4	4
0	0	0	0	0	0	0	0	0	0	0	0	0	0	0	0	0	0	5	4	4	3	4	2	4	4	4	4	4	4	5	4	4	4	4	4	4	4	4	4	4	4	4	4	4	4	4	4	4	4
2	3	3	2	3	2	3	18	3	2	3	2	3	1	3	2	2	21	4	3	4	2	3	4	2	5	4	2	3	2	3	4	4	3	2	3	5	4	2	3	4	4	3	5	2	4	3	2	4	4
0	0	1	1	0	1	0	3	0	0	1	1	1	0	0	0	0	3	5	4	4	3	5	5	4	4	5	4	5	5	5	5	4	4	4	4	3	3	3	3	4	4	4	3	3	3	2	3	2	4
2	1	0	1	1	1	0	6	1	1	0	1	2	1	0	1	0	7	4	4	5	4	3	4	3	4	5	4	3	4	1	4	4	4	3	4	3	1	4	5	4	1	4	3	4	5	4	1	4	5
1	2	2	3	3	3	3	17	1	2	2	2	2	1	1	0	1	12	2	2	2	2	2	3	1	2	2	4	2	2	2	5	4	4	2	2	4	4	4	3	3	3	2	2	2	2	4	4	4	4
1	1	2	1	1	2	1	9	1	2	1	1	0	0	0	0	0	5	2	2	2	2	1	1	1	2	1	1	1	4	2	3	3	3	3	4	3	3	4	3	3	4	4	3	3	3	2	3	4	3
0	0	0	1	0	0	0	1	0	0	0	0	0	0	0	0	0	0	2	2	2	2	2	2	2	2	2	2	2	2	2	2	2	2	2	2	4	2	3	4	4	4	4	4	4	3	2	4	2	4
2	2	1	1	1	1	1	9	1	1	1	1	0	1	1	1	0	7	2	2	2	2	2	2	2	2	2	2	2	2	2	2	3	2	2	2	3	2	2	2	2	3	3	2	2	3	4	4	3	3
1	0	1	1	0	0	0	3	0	0	0	0	0	0	0	0	0	0	3	4	3	3	4	4	4	4	5	4	4	4	4	4	5	3	3	3	3	4	3	4	4	4	4	4	4	4	4	4	4	4
1	1	2	1	1	2	1	9	1	1	1	1	1	1	1	1	1	9	2	2	1	2	1	3	3	3	3	3	3	1	1	1	3	4	2	2	2	2	4	4	2	3	3	1	1	3	1	1	3	3
1	1	1	1	0	0	0	4	0	1	0	1	0	0	0	0	0	2	4	4	3	4	3	4	4	3	4	3	4	3	4	3	2	2	2	4	2	3	2	4	3	2	3	2	2	2	2	3	3	4
1	0	1	0	0	0	0	2	1	0	0	0	0	0	1	0	0	2	5	5	5	5	5	5	5	5	5	5	5	5	5	5	5	4	2	4	4	4	2	4	4	4	4	4	4	4	3	4	4	4
1	0	0	1	0	1	0	3	1	1	1	0	1	0	0	1	0	5	4	5	5	4	4	4	5	5	4	2	2	5	4	5	5	4	4	3	4	3	1	4	5	4	4	2	3	3	4	4	5	2
1	1	1	1	1	0	1	6	1	1	1	1	1	0	1	1	0	7	2	2	2	2	2	2	2	2	2	2	2	5	5	5	4	4	4	4	4	4	1	4	4	4	4	4	4	4	1	4	4	4
0	0	0	0	0	0	0	0	0	0	1	1	0	0	1	1	0	4	1	1	1	1	3	1	1	1	3	3	3	3	3	3	5	5	3	3	3	3	2	2	2	2	1	2	3	4	5	2	1	4
1	1	2	1	2	1	1	9	1	2	1	2	1	1	2	2	0	12	4	3	3	1	3	2	2	4	5	4	3	5	3	4	3	2	2	3	2	2	2	3	2	2	3	1	2	1	3	3	3	2
1	0	1	0	0	1	0	3	1	1	1	1	1	1	0	0	0	6	5	4	5	5	4	3	3	2	5	2	2	5	2	4	3	2	4	4	4	4	4	4	4	4	3	3	2	3	2	4	4	3
1	0	0	0	0	1	0	2	1	1	1	1	0	0	0	0	0	4	2	2	2	2	2	2	2	2	2	2	2	2	2	2	2	2	2	2	2	2	2	2	2	2	5	5	5	5	3	5	5	5
1	1	1	0	0	1	0	4	1	1	0	0	0	1	0	1	0	4	4	5	4	4	4	2	2	4	4	3	2	5	3	4	4	3	4	3	5	4	2	5	4	4	5	5	5	5	4	3	4	3
3	3	3	3	3	3	3	21	3	3	1	2	2	2	2	2	1	18	3	3	2	2	2	2	1	3	4	4	4	4	4	4	2	2	2	1	1	1	4	1	1	2	1	1	1	1	2	2	3	1
1	0	1	1	0	0	0	3	1	0	0	0	0	0	0	0	0	1	4	5	2	1	1	2	1	5	5	1	4	5	5	4	5	3	5	5	5	2	1	4	2	4	2	1	3	2	1	5	4	4
0	0	0	0	0	0	0	0	0	0	0	0	1	0	0	0	0	1	2	2	3	3	2	2	1	3	4	4	2	5	5	4	5	5	4	4	4	3	2	4	4	4	4	5	4	4	1	4	4	4
1	1	1	0	1	1	0	5	0	1	0	0	0	1	1	0	0	3	2	3	3	3	3	4	2	2	2	2	4	5	2	4	2	2	2	2	2	4	4	2	4	4	2	2	2	3	4	2	3	2
0	0	1	0	0	1	0	2	1	0	2	1	0	0	1	0	0	5	5	5	1	1	3	4	2	5	5	3	4	5	5	5	5	2	5	5	5	3	5	4	2	4	3	2	5	2	1	4	3	4
1	1	1	1	1	1	1	7	1	1	1	1	1	2	2	2	2	13	1	1	1	1	1	1	1	1	1	1	1	1	1	1	5	4	2	5	3	1	1	1	1	1	1	1	1	1	1	5	1	1
1	1	1	1	1	1	1	7	1	1	1	1	3	1	2	1	0	11	2	2	3	3	3	2	3	2	2	3	2	4	3	3	3	4	4	3	4	3	4	4	4	3	4	4	4	3	3	3	4	3
1	1	2	1	2	2	2	11	3	2	3	3	3	2	3	3	2	24	3	3	2	1	3	2	2	1	3	3	2	2	3	2	4	3	4	3	4	2	3	4	3	4	4	3	3	3	4	4	2	3
0	0	0	0	0	0	0	0	1	0	0	0	0	0	0	0	0	1	4	4	3	4	3	2	2	4	4	3	4	4	4	4	4	4	4	4	5	4	3	4	4	4	4	4	4	4	4	4	5	4
1	1	1	1	1	1	1	7	1	1	1	1	1	1	1	1	0	8	4	4	4	4	4	4	4	4	4	4	4	4	4	4	4	4	4	4	4	4	4	4	4	4	4	4	4	4	4	4	4	4
1	1	1	1	1	1	1	7	1	1	2	1	3	2	1	0	1	12	4	4	3	3	3	3	3	3	3	3	3	4	4	4	2	2	2	2	2	2	2	2	3	2	3	3	3	2	4	3	3	3
2	1	1	1	1	0	1	7	1	1	1	1	1	1	1	1	1	9	2	2	3	3	4	4	4	3	4	3	3	2	3	4	2	3	3	3	2	2	4	3	3	4	3	4	3	2	3	4	3	2
2	1	1	2	0	1	1	8	1	1	1	1	1	1	0	0	0	6	2	3	3	4	2	1	1	1	2	1	1	3	1	1	4	4	4	3	4	4	3	2	1	4	1	1	3	1	4	4	3	4
1	1	1	1	1	1	0	6	0	1	0	1	0	1	1	0	0	4	4	2	2	3	3	2	3	4	3	1	2	5	5	5	4	4	3	4	3	4	3	3	4	3	4	4	3	4	3	4	4	4
1	0	1	1	0	1	0	4	1	0	0	2	1	0	2	1	0	7	5	4	4	3	3	2	3	3	4	4	3	4	4	4	3	4	2	4	4	4	2	2	3	4	2	3	3	2	2	4	3	3
0	0	0	0	0	0	0	0	1	0	0	1	0	0	0	0	0	2	2	4	4	4	4	4	3	4	5	4	4	4	5	4	3	3	4	4	4	4	3	3	4	3	4	3	4	5	5	4	3	4
1	0	1	1	0	0	0	3	1	1	0	1	0	0	0	0	0	3	4	2	2	2	2	2	1	2	4	4	2	1	3	1	4	5	4	5	4	3	1	4	4	5	4	4	4	4	1	4	5	4
0	0	0	0	0	0	0	0	0	0	0	0	0	0	0	0	0	0	4	4	5	5	5	4	5	3	5	4	5	5	5	5	2	1	4	5	5	3	4	4	4	4	4	4	4	2	4	3	4	4
2	2	2	2	2	1	1	12	2	2	2	2	2	2	2	2	2	18	3	1	1	3	3	2	1	3	5	2	2	2	3	4	4	4	4	4	4	4	1	4	4	3	4	3	3	3	1	4	4	4
0	0	0	1	0	0	0	1	0	0	0	1	0	0	0	1	0	2	3	3	2	2	2	2	2	2	2	2	3	4	1	2	3	3	3	3	3	3	3	3	3	3	3	3	3	3	3	3	3	3
1	0	0	0	0	0	0	1	0	0	1	0	0	0	0	0	0	1	4	4	3	3	3	3	3	4	5	4	5	5	5	5	5	5	5	4	5	5	4	4	5	4	4	3	4	4	2	4	4	4
1	3	0	1	2	3	1	11	0	0	2	1	3	0	1	2	1	10	4	1	3	1	2	5	2	3	2	3	3	2	5	2	1	1	3	5	2	4	4	1	2	5	4	2	1	3	2	5	2	4
1	1	1	0	0	0	0	3	0	0	0	0	0	0	0	0	0	0	5	5	4	3	4	3	2	2	5	4	4	3	2	1	4	4	4	4	4	4	4	4	4	4	4	2	2	4	4	4	4	4
1	0	1	0	0	0	0	2	1	0	1	1	0	0	0	0	0	3	2	4	2	2	2	3	4	3	4	3	4	4	2	2	4	4	3	4	3	3	3	3	3	4	3	4	3	3	3	3	3	3
1	1	1	1	1	1	1	7	1	1	1	1	1	1	1	1	0	8	3	3	3	3	3	3	3	3	3	3	3	3	3	3	2	2	2	2	2	2	4	4	2	2	2	2	2	2	4	4	2	2
1	1	2	1	0	0	1	6	1	1	2	1	0	1	2	0	0	8	4	4	3	4	3	4	3	2	4	4	3	5	2	5	4	1	4	4	3	2	4	4	4	4	3	4	2	2	1	3	4	4
0	0	0	0	0	0	0	0	0	0	0	0	0	0	0	0	0	0	5	5	5	5	5	5	5	5	5	5	5	5	5	5	4	5	5	5	5	5	5	5	5	5	5	5	5	5	5	5	5	5
0	0	0	0	0	0	0	0	0	0	0	0	0	0	0	0	0	0	4	4	3	4	4	3	3	4	5	5	5	5	5	4	4	3	4	4	4	4	3	4	3	4	4	4	4	4	3	4	4	4
0	0	0	0	0	0	0	0	0	0	0	0	0	0	0	0	0	0	5	4	4	4	4	3	3	3	4	4	3	4	4	4	2	4	2	3	4	4	3	3	3	4	4	3	4	3	3	3	3	3
1	2	3	0	1	2	3	12	3	2	1	3	3	2	3	1	1	19	4	3	2	5	4	3	2	1	4	4	1	5	3	5	4	5	3	5	4	1	3	5	4	5	5	3	4	5	3	3	5	3
1	1	1	1	1	1	1	7	1	1	0	1	1	1	0	1	0	6	2	2	1	2	3	2	3	3	2	2	3	3	3	5	2	2	2	2	3	2	3	3	2	3	2	3	2	2	2	3	2	3
1	1	1	1	1	0	0	5	1	1	0	1	0	0	1	0	0	4	5	3	3	5	2	2	2	2	3	4	3	2	1	5	4	2	2	3	2	3	3	4	2	4	2	2	2	2	3	3	3	2
1	0	1	1	0	0	1	4	0	1	1	2	0	0	1	1	0	6	2	3	2	3	1	1	3	2	4	2	1	4	2	4	4	5	4	5	4	5	2	4	4	4	5	4	5	4	2	4	3	4
2	1	0	1	1	3	3	11	3	0	2	0	0	0	1	0	3	9	1	5	3	2	3	3	3	3	1	4	1	5	3	2	3	3	4	3	3	1	3	3	3	2	3	5	1	4	3	3	3	4
0	1	1	0	1	0	0	3	0	1	1	0	0	1	1	0	0	4	2	4	3	2	3	3	3	1	4	4	4	1	5	5	4	3	3	4	5	1	2	2	1	3	3	5	5	2	1	5	4	4
1	1	1	1	0	1	1	6	0	0	3	1	0	0	0	0	0	4	5	1	1	1	1	1	1	1	4	4	4	1	5	1	1	1	4	3	5	1	4	5	1	4	1	1	1	1	1	4	1	1
0	0	0	0	0	0	0	0	0	0	0	0	0	0	0	0	0	0	2	2	2	2	2	4	1	4	5	4	5	5	5	5	4	4	4	4	4	3	3	3	3	3	4	3	3	4	2	2	4	4
1	0	1	1	0	0	0	3	2	1	2	1	0	1	1	1	0	9	2	3	3	4	1	1	1	1	2	2	1	2	1	1	3	1	3	2	4	3	3	2	3	4	2	4	2	4	2	2	3	3
0	1	0	0	0	1	0	2	1	1	0	0	1	0	0	0	0	3	4	4	3	4	4	4	3	3	4	4	4	4	4	4	3	3	4	4	4	3	3	4	3	4	4	4	4	3	2	4	4	3
0	0	1	0	0	0	0	1	0	0	0	0	0	0	0	0	0	0	5	2	3	2	2	2	3	3	5	5	4	5	4	4	3	4	4	3	4	3	3	3	3	3	3	3	3	3	3	3	3	3
1	0	1	0	0	0	0	2	0	0	0	0	0	0	0	0	0	0	2	2	3	3	2	4	3	5	5	5	5	5	2	5	4	4	4	4	4	4	4	4	3	4	4	4	3	4	1	5	5	4
1	0	1	2	1	1	1	7	3	2	1	2	0	1	1	1	0	11	5	5	3	1	3	1	1	3	4	4	1	5	5	3	3	2	3	4	2	2	4	3	2	4	3	2	4	3	4	3	2	2
1	2	0	1	1	0	1	6	1	1	0	1	0	1	1	0	1	6	3	1	2	1	2	2	3	2	4	2	3	2	1	4	2	1	4	3	2	4	5	5	4	2	4	5	4	5	4	2	4	5
3	3	3	3	3	3	2	20	1	2	3	2	2	1	1	2	1	15	1	1	1	1	2	3	3	3	4	2	4	3	4	5	4	4	4	3	4	3	4	2	4	4	3	2	3	3	2	4	1	5
0	1	1	0	1	0	0	3	1	0	1	1	2	0	1	0	0	6	2	2	3	4	4	1	1	1	4	3	2	5	5	5	4	2	4	4	4	1	2	4	4	4	4	4	3	4	1	4	2	3
1	1	0	1	0	1	0	4	0	0	1	1	1	0	0	0	0	3	5	4	4	4	4	3	2	4	4	3	2	1	5	5	4	2	1	3	3	4	4	4	3	4	4	3	3	2	4	3	3	3
1	1	1	0	0	0	0	3	1	0	1	2	0	1	0	0	0	5	2	2	3	4	4	3	2	4	5	4	4	5	5	4	2	3	4	4	4	1	4	4	3	5	4	3	4	4	3	4	5	4
0	0	0	0	0	0	0	0	0	0	0	0	0	0	0	0	0	0	5	5	4	4	4	4	4	4	5	4	5	5	5	4	3	3	3	3	4	3	3	3	2	3	3	3	2	3	2	3	3	4
1	1	1	1	1	0	0	5	1	0	1	1	1	0	1	0	0	5	4	2	2	3	4	2	2	4	5	5	2	5	5	2	4	4	4	4	3	3	3	4	4	3	4	4	4	4	4	4	5	4
2	2	2	2	2	2	1	13	2	1	1	1	0	1	1	1	0	8	4	3	2	1	1	2	2	3	4	2	3	4	5	3	1	2	2	1	1	1	5	3	2	3	2	2	2	4	2	4	4	3
1	0	0	0	0	0	0	1	0	0	1	1	0	0	0	0	0	2	4	4	5	4	4	3	4	3	4	3	4	4	4	4	5	4	4	4	4	3	2	4	4	4	4	4	3	4	1	4	4	4
1	1	1	1	1	1	0	6	1	1	1	1	1	0	0	0	0	5	4	2	2	4	2	2	2	2	2	2	4	4	5	5	3	2	3	4	4	4	2	2	2	4	4	4	4	4	4	4	4	5
3	2	2	1	0	2	2	12	1	1	1	1	1	1	2	0	0	8	2	2	4	3	3	1	1	5	5	4	1	4	3	4	2	3	3	2	2	2	4	2	2	2	4	2	2	2	4	4	4	1
2	2	2	2	1	1	0	10	1	1	1	1	2	2	1	1	0	10	2	2	2	2	2	2	3	2	4	3	4	4	4	4	2	3	2	3	4	4	4	2	2	4	4	4	4	4	2	4	2	4
1	1	2	1	1	2	1	9	0	1	0	1	1	0	0	1	1	5	3	2	3	1	2	3	2	1	4	2	3	2	5	2	1	4	1	2	4	5	4	5	5	4	4	4	4	5	4	4	4	4
1	1	2	1	0	1	0	6	1	1	0	1	1	0	1	0	0	5	4	3	3	2	2	2	3	4	4	3	2	3	5	5	4	3	3	4	3	2	2	4	4	4	4	3	3	3	1	4	4	4
1	0	1	0	0	1	1	4	1	1	0	2	0	0	0	0	0	4	5	5	5	5	5	5	5	5	5	5	5	5	5	1	5	3	3	5	5	3	2	5	5	5	5	5	5	5	1	5	5	5
2	1	2	2	1	1	1	10	1	1	1	2	1	1	2	1	0	10	4	4	3	4	3	3	3	4	4	3	4	5	4	4	4	4	4	3	3	4	3	4	3	3	3	3	4	3	2	3	5	4
1	0	0	0	0	0	0	1	0	0	0	0	0	0	0	0	0	0	5	4	4	4	3	2	3	3	4	4	4	4	5	5	4	4	3	4	4	4	3	4	4	4	5	4	4	4	1	4	5	4
1	1	1	1	0	0	0	4	0	0	0	1	1	0	0	0	0	2	4	4	4	4	4	4	2	4	5	5	4	1	5	4	4	4	4	4	4	1	4	3	3	4	4	3	3	3	3	4	4	4
1	1	2	1	1	2	1	9	1	1	2	0	1	1	2	1	0	9	1	2	2	3	4	3	3	4	4	3	3	2	2	3	3	3	4	4	3	2	5	5	4	3	3	4	3	2	5	2	5	5
0	0	0	0	0	0	0	0	0	0	0	1	0	0	1	0	0	2	4	4	4	4	4	2	2	4	4	4	4	4	5	4	3	4	4	4	4	4	4	4	4	4	4	4	5	5	4	3	4	4
1	1	1	1	0	1	1	6	1	0	1	1	0	1	1	0	0	5	2	2	2	3	2	3	3	2	1	3	2	5	5	5	3	3	2	5	5	5	4	5	4	5	5	4	5	5	4	5	5	4
1	0	1	0	0	1	0	3	0	1	1	1	1	0	0	0	0	4	2	2	4	4	4	3	3	3	4	2	1	5	5	5	2	2	3	3	4	1	4	3	3	4	3	3	4	4	3	3	3	3
1	1	1	1	1	1	0	6	1	1	1	1	0	0	1	1	0	6	3	2	2	2	2	3	1	2	2	3	2	2	2	2	2	3	2	2	3	2	4	4	2	3	3	2	2	3	4	3	3	2
1	1	1	1	0	1	0	5	2	1	0	1	1	0	1	1	0	7	2	4	2	3	3	3	3	4	3	3	2	3	2	2	4	4	4	4	4	4	2	4	3	4	3	3	2	4	2	4	4	5
1	1	1	1	0	1	1	6	2	2	2	3	2	2	3	2	1	19	2	3	2	2	3	2	1	2	2	1	3	5	5	5	4	4	4	5	4	4	2	4	4	4	5	5	2	4	2	4	4	5
0	0	0	3	1	2	1	7	1	0	1	3	1	1	2	1	2	12	4	4	1	1	4	2	3	2	4	2	3	1	4	2	4	1	2	5	3	5	5	3	4	3	4	4	4	5	4	4	5	3
1	0	0	0	0	1	0	2	1	1	0	0	0	0	0	0	0	2	3	3	4	3	2	3	4	1	4	5	4	5	5	5	4	4	3	4	2	2	2	4	2	4	2	4	2	4	2	2	2	1
1	0	1	0	0	1	0	3	1	0	0	1	0	0	1	0	0	3	5	4	4	4	2	1	2	2	2	4	4	4	4	4	2	2	2	4	4	2	3	4	1	4	2	2	3	2	2	2	3	3
1	1	1	1	0	0	1	5	1	1	0	1	0	0	0	0	0	3	4	4	2	2	3	3	3	3	4	3	2	4	5	4	4	3	4	3	3	3	2	4	4	4	3	3	3	3	2	3	2	4
1	1	1	1	0	1	0	5	1	1	0	1	0	0	0	1	0	4	5	5	4	4	2	4	4	4	4	4	2	5	2	4	4	3	3	2	4	2	2	4	3	3	3	3	3	3	2	4	3	3
2	2	2	2	2	2	0	12	1	0	3	1	2	0	1	0	0	8	3	3	2	4	3	2	2	2	5	2	2	4	5	1	3	3	3	3	3	2	3	3	3	3	3	3	3	3	3	3	3	3
1	0	0	0	0	0	0	1	0	0	0	0	0	0	0	0	0	0	4	2	2	4	4	4	4	4	5	4	3	5	2	4	4	3	4	3	3	2	3	3	3	3	3	3	3	3	2	4	4	4
0	0	0	0	0	0	0	0	0	0	0	0	0	0	0	0	0	0	1	2	2	2	2	2	2	2	2	2	2	2	2	2	4	5	5	4	4	4	2	4	4	4	4	4	4	4	2	4	4	4
1	1	1	1	1	1	0	6	0	1	1	1	0	0	0	0	0	3	4	2	3	3	3	3	5	3	3	1	3	4	3	4	2	2	2	1	3	2	4	2	3	3	3	2	2	2	4	3	2	3
1	1	1	2	0	2	0	7	1	1	2	0	0	1	1	0	0	6	4	3	2	4	1	1	1	3	4	2	2	4	1	1	4	4	4	5	3	3	3	2	2	4	3	2	3	4	3	3	3	4
0	0	0	0	0	1	0	1	0	0	1	0	1	0	0	0	0	2	2	2	3	4	5	3	5	4	4	4	5	5	5	5	5	4	4	4	4	4	4	4	4	4	4	4	4	4	4	4	4	4
3	3	3	3	3	3	2	20	3	3	3	3	3	2	3	2	1	23	5	1	1	1	3	5	1	5	5	5	3	3	5	5	1	3	1	1	1	4	5	1	2	2	1	1	1	1	2	4	1	3
2	2	2	2	2	1	2	13	2	2	3	3	3	1	2	0	0	16	4	2	2	2	2	4	1	1	2	2	2	2	2	4	5	1	1	3	2	1	2	1	1	4	1	1	2	1	5	3	1	1
1	1	1	1	0	1	1	6	0	1	0	1	1	1	1	1	0	6	2	2	2	1	1	2	1	2	2	2	2	3	2	4	4	5	5	4	4	2	3	4	3	4	4	3	4	3	2	2	4	3
[truncated: 9 more columns]
